# Supplementary material for: Fitting of Soil-Water Characteristic Curves (SWCC) of Bukit Mewah, Malaysia soil using field monitoring dataset
Source: PLoS One. 2025 Jan 10;20(1):e0316488. doi: 10.1371/journal.pone.0316488 (PMC11723593; doi:10.1371/journal.pone.0316488)
Supplement: S1 File — (XLSX) [file pone.0316488.s001.xlsx]

## Sheet: Rainfall 
	Bukit Mewah															Station:	KLIA SEPANG			BM	30.355km		Station:	PUSAT PERT. SERDANG			BM	11.115			BM	KU
	Field Monitoring		KLIA SEPANG	SERDANG												Latitude:	2° 43' 51" N				28.74		Latitude:	3° 00' N			KU	11.48			2°59'11"	2°58'15"
	2020-08-01	2020-12-31														Longitude:	101° 42' 11" E			2020			Longitude:	101° 42' E			2020				101°47'57"	101°47'57
	Date	Rainfall (mm)														Elevation:	16.11 m						Elevation:	44 m
	2020-07-01	0	1	Def.										Date	JUL	AUG	SEP	OCT	NOV	DEC			Date	JUL	AUG	SEP	OCT	NOV	DEC		2020-07-01	1
	2020-07-02	0	35.2	Def.										1	1	7	0.4	13	0	0.8			1	Def.	Def.	Def.	48.2	Def.	Def.		2020-07-02	35.2
	2020-07-03	0	Trace	Def.										2	35.2	0	0.4	6.6	7	4.2			2	Def.	Def.	Def.	8.1	Def.	1.1		2020-07-03	Trace
	2020-07-04	0	0	Def.										3	Trace	15	0.2	0	7	2.4			3	Def.	Def.	Def.	0	Def.	1.3		2020-07-04	0
	2020-07-05	0.6	0	Def.										4	0	0	1.4	0	0	0.2			4	Def.	Def.	Def.	0	Def.	0		2020-07-05	0
	2020-07-06	0.6	9.4	Def.										5	0	0	1	0	8.6	0			5	Def.	Def.	Def.	21.8	3.4	0.2		2020-07-06	9.4
	2020-07-07	0.4	1.4	Def.										6	9.4	0	0	1.8	0.2	0			6	Def.	Def.	Def.	0.2	0.9	0.1		2020-07-07	1.4
	2020-07-08	0.2	1.8	Def.										7	1.4	0	0.6	11.4	0	3.8			7	Def.	Def.	Def.	Def.	0	3.3		2020-07-08	1.8
	2020-07-09	0	17.2	Def.										8	1.8	0	0	1	10.8	0			8	Def.	Def.	Def.	Def.	2.5	0.1		2020-07-09	17.2
	2020-07-10	0	3.8	Def.										9	17.2	0	2.2	0	0	5.4			9	Def.	Def.	Def.	Def.	2.5	10		2020-07-10	3.8
	2020-07-11	0	21.4	Def.										10	3.8	8.6	0.6	0	4.2	21.8			10	Def.	Def.	Def.	Def.	0	1.3		2020-07-11	21.4
	2020-07-12	1.2	44.2	Def.										11	21.4	Trace	5	0	0	0			11	Def.	Def.	Def.	Def.	0	0		2020-07-12	44.2
	2020-07-13	0.8	37.4	Def.										12	44.2	39.8	27.8	34.8	0	5.4			12	Def.	Def.	Def.	Def.	0	1.8		2020-07-13	37.4
	2020-07-14	0	0	Def.										13	37.4	3	0.2	0	1.6	0			13	Def.	Def.	Def.	Def.	40.1	0		2020-07-14	0
	2020-07-15	0.4	2.2	Def.										14	0	0	3	0	0	6			14	Def.	Def.	Def.	Def.	5.8	2.6		2020-07-15	2.2
	2020-07-16	1.2	16.8	Def.										15	2.2	0.2	Trace	4	9.4	32.4			15	Def.	Def.	Def.	Def.	22.1	4.8		2020-07-16	16.8
	2020-07-17	0	0	0										16	16.8	4.2	0	0	7.4	19.8			16	Def.	Def.	Def.	Def.	1.2	16.6		2020-07-17	0
	2020-07-18	4	32.2	75.1										17	0	0	0	0	8	2.4			17	0	Def.	Def.	Def.	32.8	6.2		2020-07-18	32.2
	2020-07-19	0	0	9.1										18	32.2	0	2.2	0	13.6	1.8			18	75.1	Def.	Def.	Def.	0.3	0		2020-07-19	0
	2020-07-20	0	0	3.4										19	0	0.2	0	Trace	15.6	0			19	9.1	Def.	Def.	Def.	Def.	0		2020-07-20	0
	2020-07-21	0.4	7.8	Def.										20	0	0	36.8	4.2	0.6	0			20	3.4	Def.	Def.	Def.	36.9	0		2020-07-21	7.8
	2020-07-22	0	38.8	11.4										21	7.8	0	50.4	Trace	18	2			21	Def.	Def.	Def.	Def.	22.1	0		2020-07-22	38.8
	2020-07-23	0.2	0	17.1										22	38.8	0.4	0	2.4	0	0			22	11.4	Def.	Def.	Def.	0.2	0		2020-07-23	0
	2020-07-24	0	0	0										23	0	0.8	15.2	6	5.8	4.2			23	17.1	Def.	Def.	Def.	33.2	0		2020-07-24	0
	2020-07-25	0	0	1										24	0	0	2.8	7.4	18	0			24	0	Def.	Def.	Def.	19.3	0.8		2020-07-25	0
	2020-07-26	0.2	6.8	0.3										25	0	2.8	11.8	0	0	Trace			25	1	Def.	1.9	Def.	0	0		2020-07-26	6.8
	2020-07-27	0.4	11.6	0.8										26	6.8	0.2	2.6	0	0	19.6			26	0.3	Def.	7.9	Def.	0	8.3		2020-07-27	11.6
	2020-07-28	1.2	9.8	Def.										27	11.6	0	Trace	0	28.6	0			27	0.8	Def.	0	Def.	Def.	0		2020-07-28	9.8
	2020-07-29	0.2	0	Def.										28	9.8	0	Trace	0.8	13.6	25.2			28	Def.	Def.	0	Def.	6.1	4.5		2020-07-29	0
	2020-07-30	0	72.2	Def.										29	0	0	3.6	0	Trace	9.6			29	Def.	Def.	0.4	Def.	0	10.3		2020-07-30	72.2
15.8	2020-07-31	3.8	0.4	Def.										30	72.2	Trace	21.8	0	36	0.4			30	Def.	Def.	47	Def.	7.9	7		2020-07-31	0.4
	2020-08-01	0	7	Def.										31	0.4	0		0.2		0			31	Def.	Def.		Def.		7.3		2020-08-01	7
	2020-08-02	0	0	Def.										Total	371.4	82.2	190	93.6	214	167.4			Total	0	0	0	0	0	0		2020-08-02	0
	2020-08-03	0	15	Def.										No. of Raindays	20	12	21	13	19	19			No. of Raindays	0	0	0	0	0	0			15
	2020-08-04	0	0	Def.																												0
	2020-08-05	0	0	Def.																												0
	2020-08-06	0	0	Def.																				0								0
	2020-08-07	0	0	Def.																												0
	2020-08-08	0	0	Def.																												0
	2020-08-09	0	0	Def.																												0
	2020-08-10	0	8.6	Def.																												8.6
	2020-08-11	0.2	Trace	Def.																												Trace
	2020-08-12	1	39.8	Def.																												39.8
	2020-08-13	0	3	Def.																												3
	2020-08-14	0.4	0	Def.																												0
	2020-08-15	0.8	0.2	Def.																												0.2
	2020-08-16	2.2	4.2	Def.																												4.2
	2020-08-17	0.4	0	Def.																												0
	2020-08-18	0	0	Def.																												0
	2020-08-19	0	0.2	Def.																												0.2
	2020-08-20	0	0	Def.																												0
	2020-08-21	0	0	Def.																												0
	2020-08-22	0	0.4	Def.																												0.4
	2020-08-23	0	0.8	Def.																												0.8
	2020-08-24	0	0	Def.																												0
	2020-08-25	0	2.8	Def.																												2.8
	2020-08-26	0	0.2	Def.																												0.2
	2020-08-27	0	0	Def.																												0
	2020-08-28	0	0	Def.																												0
	2020-08-29	0	0	Def.																												0
	2020-08-30	0	Trace	Def.																												Trace
5	2020-08-31	0	0	Def.																												0
	2020-09-01	0	0.4	Def.																												0.4
	2020-09-02	0	0.4	Def.																												0.4
	2020-09-03	0	0.2	Def.																												0.2
	2020-09-04	0	1.4	Def.																												1.4
	2020-09-05	0	1	Def.																												1
	2020-09-06	0	0	Def.																												0
	2020-09-07	0	0.6	Def.																												0.6
	2020-09-08	0	0	Def.																												0
	2020-09-09	0.4	2.2	Def.																												2.2
	2020-09-10	0	0.6	Def.																												0.6
	2020-09-11	0	5	Def.																												5
	2020-09-12	0	27.8	Def.																												27.8
	2020-09-13	0	0.2	Def.																												0.2
	2020-09-14	0.4	3	Def.																												3
	2020-09-15	0	Trace	Def.																												Trace
	2020-09-16	0	0	Def.																												0
	2020-09-17	0	0	Def.																												0
	2020-09-18	0	2.2	Def.																												2.2
	2020-09-19	0	0	Def.																												0
	2020-09-20	0.4	36.8	Def.																												36.8
	2020-09-21	0	50.4	Def.																												50.4
	2020-09-22	0.2	0	Def.																												0
	2020-09-23	0	15.2	Def.																												15.2
	2020-09-24	0	2.8	Def.																												2.8
	2020-09-25	0	11.8	1.9																												11.8
	2020-09-26	0	2.6	7.9																												2.6
	2020-09-27	0	Trace	0																												Trace
	2020-09-28	0	Trace	0																												Trace
	2020-09-29	0	3.6	0.4																												3.6
1.4	2020-09-30	0	21.8	47																												21.8
	2020-10-01	0	13	48.2																												13
	2020-10-02	0	6.6	8.1																												6.6
	2020-10-03	0	0	0																												0
	2020-10-04	0	0	0																												0
	2020-10-05	0	0	21.8																												0
	2020-10-06	0	1.8	0.2																												1.8
	2020-10-07	0	11.4	Def.																												11.4
	2020-10-08	0	1	Def.																												1
	2020-10-09	0	0	Def.																												0
	2020-10-10	0	0	Def.																												0
	2020-10-11	0	0	Def.																												0
	2020-10-12	0	34.8	Def.																												34.8
	2020-10-13	0	0	Def.																												0
	2020-10-14	1.4	0	Def.																												0
	2020-10-15	0	4	Def.																												4
	2020-10-16	0	0	Def.																												0
	2020-10-17	0	0	Def.																												0
	2020-10-18	0	0	Def.																												0
	2020-10-19	0	Trace	Def.																												Trace
	2020-10-20	0	4.2	Def.																												4.2
	2020-10-21	0	Trace	Def.																												Trace
	2020-10-22	0	2.4	Def.																												2.4
	2020-10-23	0	6	Def.																												6
	2020-10-24	0	7.4	Def.																												7.4
	2020-10-25	0	0	Def.																												0
	2020-10-26	0	0	Def.																												0
	2020-10-27	0	0	Def.																												0
	2020-10-28	0	0.8	Def.																												0.8
	2020-10-29	0	0	Def.																												0
	2020-10-30	0	0	Def.																												0
1.4	2020-10-31	0	0.2	Def.																												0.2
	2020-11-01	0	0	Def.
	2020-11-02	0	7	Def.
	2020-11-03	0	7	Def.
	2020-11-04	0	0	Def.
	2020-11-05	0	8.6	3.4
	2020-11-06	0	0.2	0.9
	2020-11-07	0	0	0
	2020-11-08	0	10.8	2.5
	2020-11-09	0	0	2.5
	2020-11-10	0	4.2	0
	2020-11-11	0	0	0
	2020-11-12	0	0	0
	2020-11-13	0	1.6	40.1
	2020-11-14	0	0	5.8
	2020-11-15	0	9.4	22.1
	2020-11-16	0	7.4	1.2
	2020-11-17	0	8	32.8
	2020-11-18	0	13.6	0.3
	2020-11-19	0	15.6	Def.
	2020-11-20	0	0.6	36.9
	2020-11-21	0	18	22.1
	2020-11-22	0	0	0.2
	2020-11-23	0	5.8	33.2
	2020-11-24	0	18	19.3
	2020-11-25	0	0	0
	2020-11-26	0	0	0
	2020-11-27	0	28.6	Def.
	2020-11-28	0	13.6	6.1
	2020-11-29	0.2	Trace	0
0.2	2020-11-30	0	36	7.9
	2020-12-01	0	0.8	Def.
	2020-12-02	1	4.2	1.1
	2020-12-03	0.2	2.4	1.3
	2020-12-04	0	0.2	0
	2020-12-05	0.4	0	0.2
	2020-12-06	0.4	0	0.1
	2020-12-07	0	3.8	3.3
	2020-12-08	0	0	0.1
	2020-12-09	0.2	5.4	10
	2020-12-10	0.2	21.8	1.3
	2020-12-11	0.4	0	0
	2020-12-12	0	5.4	1.8
	2020-12-13	0	0	0
	2020-12-14	0.2	6	2.6
	2020-12-15	0.2	32.4	4.8
	2020-12-16	0.2	19.8	16.6
	2020-12-17	0	2.4	6.2
	2020-12-18	0	1.8	0
	2020-12-19	0.4	0	0
	2020-12-20	0.2	0	0
	2020-12-21	0	2	0
	2020-12-22	0	0	0
	2020-12-23	0	4.2	0
	2020-12-24	0.2	0	0.8
	2020-12-25	0	Trace	0
	2020-12-26	0.8	19.6	8.3
	2020-12-27	0	0	0
	2020-12-28	0	25.2	4.5
	2020-12-29	0	9.6	10.3
	2020-12-30	0	0.4	7
5	2020-12-31	0	0	7.3

## Sheet: VWC
	TIMESTAMP	B4	B2	B1	B0	M4	M2	M1	M0	T4	T2	T1	T0
	2020-07-01																																					Date	Rainfall (mm)	Sepang	Serdang
	2020-07-02	31.15	3.218	22.06	20.96	34.82	29.68	27.3	35.64	30.99	25.08	36.2	30.12																									2020-07-01	0	1	Def.
	2020-07-03	31.16	3.077	21.45	20.64	34.75	29.61	26.68	35.29	30.96	25.03	36.13	30.04																									2020-07-02	0	35.2	Def.
	2020-07-04	31.12	2.975	20.98	20.31	34.7	29.63	26.13	34.94	31.02	25.01	36.11	29.94																									2020-07-03	0	Trace	Def.
	2020-07-05	31.2	2.944	20.56	19.97	34.73	29.51	25.58	34.7	30.98	25.03	36.02	29.9																									2020-07-04	0	0	Def.
	2020-07-06	31.16	2.852	20.28	19.67	34.66	29.54	24.95	34.37	31.02	25.01	35.97	29.73																									2020-07-05	0.6	0	Def.
	2020-07-07	31.11	2.875	20.23	19.59	34.7	29.54	24.71	34.25	31.01	24.96	35.97	29.58																									2020-07-06	0.6	9.4	Def.
	2020-07-08	31.17	2.855	20.24	19.55	34.63	29.55	24.59	34.29	30.94	24.95	35.89	29.49																									2020-07-07	0.4	1.4	Def.
	2020-07-09	31.17	2.872	20.24	19.56	34.61	29.51	24.59	34.38	30.93	24.93	35.81	29.45																									2020-07-08	0.2	1.8	Def.
	2020-07-10	31.14	2.899	20.17	19.6	34.63	29.51	24.61	34.49	30.97	24.8	35.73	29.42																									2020-07-09	0	17.2	Def.
	2020-07-11	31.17	2.887	20.19	19.64	34.62	29.49	24.63	34.52	30.96	24.79	35.45	29.44																									2020-07-10	0	3.8	Def.
	2020-07-12	31.21	2.883	20.24	19.62	34.58	29.54	24.59	34.54	30.99	24.72	35.39	29.41																									2020-07-11	0	21.4	Def.
	2020-07-13	31.15	2.865	20.33	20.75	34.56	29.51	25.44	34.78	30.95	24.6	35.43	30.65																									2020-07-12	1.2	44.2	Def.
	2020-07-14	31.17	2.863	20.34	20.21	34.55	29.52	25.11	34.86	30.93	24.6	35.36	31.2																									2020-07-13	0.8	37.4	Def.
	2020-07-15	31.12	2.938	20.29	20.17	34.56	29.53	24.86	34.96	30.91	24.55	35.4	30.72																									2020-07-14	0	0	Def.
	2020-07-16	31.17	2.9	20.38	25.28	34.57	29.54	24.94	35.19	30.98	24.52	35.38	31.51																									2020-07-15	0.4	2.2	Def.
	2020-07-17	31.11	2.908	20.58	29.14	34.53	29.53	24.99	35.64	30.99	24.49	35.52	33.18																									2020-07-16	1.2	16.8	Def.
	2020-07-18	31.09	2.897	21.11	24.11	34.48	29.65	24.98	37.73	30.89	24.51	35.74	33.9																									2020-07-17	0	0	0
	2020-07-19	41.89	5.698	33.74	29.33	42.69	33.98	34.28	40.19	35.64	28.15	36.52	35.76																									2020-07-18	4	32.2	75.1
	2020-07-20	31.76	3.939	27.23	25.26	42.59	30.48	30.75	39.01	35.85	25.63	37	34.74																									2020-07-19	0	0	9.1
	2020-07-21	31.74	3.852	25.77	24.21	37.91	30.29	29.62	38.5	32.74	25.3	37.25	34.8																									2020-07-20	0	0	3.4
	2020-07-22	31.74	3.824	25.23	23.6	35.4	30.23	28.64	38.06	32.39	25.15	37.33	34.93																									2020-07-21	0.4	7.8	Def.
	2020-07-23	31.71	3.862	24.84	23.29	35.2	30.14	28.37	37.91	32.14	25.1	37.42	30.79																									2020-07-22	0	38.8	11.4
	2020-07-24	31.71	3.8	24.66	23.04	35.09	30.14	28.19	37.84	32.04	25.02	37.41	30.76																									2020-07-23	0.2	0	17.1
	2020-07-25	31.7	3.828	24.41	22.88	35.09	30.14	28.03	37.75	31.91	24.97	37.4	30.94																									2020-07-24	0	0	0
	2020-07-26	31.7	3.8	24.19	22.83	34.96	30.07	27.79	37.52	31.8	24.9	37.47	30.91																									2020-07-25	0	0	1
	2020-07-27	31.73	3.764	24.05	22.71	34.91	30.06	27.5	37.17	31.78	24.9	36	30.87																									2020-07-26	0.2	6.8	0.3
	2020-07-28	31.69	3.781	23.85	22.54	34.91	29.99	27.37	36.98	31.74	24.84	35.96	30.8																									2020-07-27	0.4	11.6	0.8
	2020-07-29	32.91	3.905	27.17	26.31	34.91	30.04	27.31	37.16	31.65	24.86	35.97	32.55																									2020-07-28	1.2	9.8	Def.
	2020-07-30	31.79	3.808	24.35	24.39	34.84	30.03	27.29	37.33	31.65	24.82	36.06	31.47																									2020-07-29	0.2	0	Def.
	2020-07-31	31.73	3.755	24.11	23.67	34.91	30	27.19	37.22	31.63	24.84	36.06	31.15																									2020-07-30	0	72.2	Def.
	2020-08-01	33.01	4.247	29.28	26.55	38.36	30.72	32.19	39.29	35.77	25.99	36.72	32.13																									2020-07-31	3.8	0.4	Def.
	2020-08-02	32.59	4.053	26.82	25.07	35.74	30.44	30.23	38.79	35.64	25.42	37.06	31.5																									2020-08-01	0	7	Def.
	2020-08-03	32.47	4.048	26.02	24.31	35.4	30.28	29.4	38.41	32.89	25.25	37.2	31.25																									2020-08-02	0	0	Def.
	2020-08-04	32.26	4.013	25.65	23.9	35.25	30.28	28.75	38.06	32.67	25.15	36.36	31.04																									2020-08-03	0	15	Def.
	2020-08-05	32.19	3.954	25.27	23.52	35.16	30.16	28.29	37.66	32.43	25.08	36.34	30.94																									2020-08-04	0	0	Def.
	2020-08-06	32.06	3.965	24.93	23.28	35.02	30.18	27.93	37.3	32.35	25.02	36.32	30.79																									2020-08-05	0	0	Def.
	2020-08-07	32.03	3.905	24.77	23.1	35.01	30.14	27.54	36.87	32.24	24.97	36.25	30.7																									2020-08-06	0	0	Def.
	2020-08-08	31.89	3.934	24.41	22.78	34.91	30.11	27.18	36.38	32.07	24.96	36.19	30.6																									2020-08-07	0	0	Def.
	2020-08-09	31.88	3.856	24.12	22.52	34.98	30.04	26.77	35.94	32.04	24.89	36.16	30.38																									2020-08-08	0	0	Def.
	2020-08-10	31.81	3.914	23.69	22.1	34.9	29.99	26.38	35.47	32.04	24.89	36.09	30.17																									2020-08-09	0	0	Def.
	2020-08-11	31.71	3.844	23.29	21.63	34.88	29.96	25.94	35.12	31.95	24.85	36.04	29.88																									2020-08-10	0	8.6	Def.
	2020-08-12	31.71	3.843	22.81	21.27	34.84	29.98	25.65	34.88	31.92	24.79	35.97	29.56																									2020-08-11	0.2	Trace	Def.
	2020-08-13	31.88	3.86	22.56	21.01	34.8	29.92	25.57	34.78	31.88	24.78	35.76	29.37																									2020-08-12	1	39.8	Def.
	2020-08-14	31.75	3.847	22.29	20.91	34.84	29.92	25.35	34.71	31.83	24.8	35.74	29.38																									2020-08-13	0	3	Def.
	2020-08-15	31.8	3.856	22.15	20.83	34.8	29.9	25.31	34.74	31.81	24.74	35.73	29.4																									2020-08-14	0.4	0	Def.
	2020-08-16	31.86	3.819	21.95	20.78	34.78	29.89	25.2	34.75	31.8	24.72	35.76	29.35																									2020-08-15	0.8	0.2	Def.
	2020-08-17	33.35	4.046	33.46	29.16	34.78	30.04	31.61	36.71	31.75	24.69	35.78	31.48																									2020-08-16	2.2	4.2	Def.
	2020-08-18	32.07	4.002	28.95	26.84	34.8	30.06	31.69	38.4	31.77	24.66	35.84	31.78																									2020-08-17	0.4	0	Def.
	2020-08-19	32.04	3.913	25.62	24.82	34.79	30.1	29.13	38.38	31.74	24.65	35.98	31.27																									2020-08-18	0	0	Def.
	2020-08-20	32.03	3.885	25.3	24.1	34.72	30.02	28.39	38.2	31.71	24.68	36.01	31.09																									2020-08-19	0	0.2	Def.
	2020-08-21	31.97	3.896	25.03	23.72	34.81	30.05	28.11	38.03	31.74	24.68	35.98	30.78																									2020-08-20	0	0	Def.
	2020-08-22	31.95	3.885	24.71	23.39	34.76	30	27.87	37.79	31.76	24.71	35.98	30.65																									2020-08-21	0	0	Def.
	2020-08-23	31.96	3.886	24.49	23.19	34.75	30.02	27.43	37.63	31.75	24.72	35.95	30.56																									2020-08-22	0	0.4	Def.
	2020-08-24	31.92	3.897	24.25	22.93	34.72	30.01	27.43	37.44	31.78	24.66	35.93	30.5																									2020-08-23	0	0.8	Def.
	2020-08-25	31.94	3.899	23.99	22.76	34.79	29.94	27.26	37.34	31.74	24.71	35.86	30.4																									2020-08-24	0	0	Def.
	2020-08-26	31.92	3.886	23.7	22.55	34.76	29.96	27.06	37.09	31.75	24.66	35.87	30.26																									2020-08-25	0	2.8	Def.
	2020-08-27	31.95	3.853	23.47	22.29	34.74	29.93	27.01	36.85	31.73	24.66	35.84	30.24																									2020-08-26	0	0.2	Def.
	2020-08-28	31.91	3.882	23.19	22	34.72	29.9	26.82	36.62	31.75	24.68	35.79	30.13																									2020-08-27	0	0	Def.
	2020-08-29	31.9	3.826	22.89	21.7	34.81	29.85	26.7	36.34	31.74	24.64	35.81	29.99																									2020-08-28	0	0	Def.
	2020-08-30	31.93	3.843	22.56	21.36	34.72	29.87	26.46	36.09	31.73	24.63	35.75	29.92																									2020-08-29	0	0	Def.
	2020-08-31	31.87	3.847	22.41	21.83	34.81	29.84	26.34	35.91	31.66	24.62	35.74	29.76																									2020-08-30	0	Trace	Def.
	2020-09-01	31.85	3.843	22.34	21.19	34.73	29.84	26.19	35.95	31.65	24.63	35.76	29.79																									2020-08-31	0	0	Def.
	2020-09-02	31.89	3.815	22.16	21.12	34.73	29.83	26.18	35.91	31.72	24.6	35.76	29.79																									2020-09-01	0	0.4	Def.
	2020-09-03	31.88	3.843	22.12	21.07	34.73	29.8	26.16	35.74	31.69	24.55	35.76	29.8																									2020-09-02	0	0.4	Def.
	2020-09-04	31.82	3.835	21.97	20.98	34.75	29.79	26.07	35.58	31.66	24.52	35.69	29.78																									2020-09-03	0	0.2	Def.
	2020-09-05	31.83	3.781	21.94	20.86	34.77	29.77	26.53	36.05	31.66	24.51	35.74	29.75																									2020-09-04	0	1.4	Def.
	2020-09-06	31.82	3.761	21.94	20.92	34.85	29.77	26.89	36.16	31.65	24.48	35.72	29.82																									2020-09-05	0	1	Def.
	2020-09-07	31.82	3.78	21.89	20.9	34.77	29.8	26.88	36.08	31.61	24.45	35.7	29.84																									2020-09-06	0	0	Def.
	2020-09-08	31.78	3.775	21.9	20.92	34.82	29.77	26.84	35.97	31.62	24.42	35.65	29.85																									2020-09-07	0	0.6	Def.
	2020-09-09	31.75	3.808	21.9	20.82	34.85	29.79	26.79	35.8	31.63	24.35	35.62	29.84																									2020-09-08	0	0	Def.
	2020-09-10	31.75	3.778	21.87	20.86	34.86	29.77	26.74	35.69	31.6	24.37	35.66	29.82																									2020-09-09	0.4	2.2	Def.
	2020-09-11	31.73	3.745	21.79	20.82	34.82	29.79	26.72	35.65	31.63	24.32	35.64	29.83																									2020-09-10	0	0.6	Def.
	2020-09-12	33.87	4.233	29.02	26.29	34.88	29.87	32.89	36.62	31.55	24.32	35.63	31.52																									2020-09-11	0	5	Def.
	2020-09-13	31.83	3.959	23.11	22.28	34.89	29.76	28.38	37.29	31.58	24.26	35.66	32.04																									2020-09-12	0	27.8	Def.
	2020-09-14	31.77	3.914	22.98	21.83	34.85	29.8	27.76	37.74	31.59	24.25	35.68	32.85																									2020-09-13	0	0.2	Def.
	2020-09-15	33.23	4.135	30.12	27.25	34.95	30.08	33.37	39.39	31.56	24.75	36.16	33.5																									2020-09-14	0.4	3	Def.
	2020-09-16	31.95	4.053	25.89	24.76	34.9	29.99	31.24	38.86	31.5	24.65	36.33	33.47																									2020-09-15	0	Trace	Def.
	2020-09-17	31.85	4.039	25.57	24.97	34.93	30.09	30.45	38.63	31.6	24.68	36.1	33.78																									2020-09-16	0	0	Def.
	2020-09-18	31.86	4.032	25.36	24.12	34.99	30.07	29.94	38.39	31.58	24.66	36.02	33.73																									2020-09-17	0	0	Def.
	2020-09-19	31.8	4.054	25.2	23.58	34.97	30.07	29.5	38.21	31.62	24.65	35.99	31.04																									2020-09-18	0	2.2	Def.
	2020-09-20	31.78	4.053	24.9	23.23	34.97	30.06	29.13	37.99	31.65	24.62	35.99	30.92																									2020-09-19	0	0	Def.
	2020-09-21	42.26	6.362	36.68	30.92	35.03	33.13	35.63	40.43	31.67	28.42	36.45	32.18																									2020-09-20	0.4	36.8	Def.
	2020-09-22	32.16	4.2	28.63	29.13	35	30.48	32.05	39.23	32.58	25.29	36.69	33.69																									2020-09-21	0	50.4	Def.
	2020-09-23	34.37	5.031	33.52	28.82	42.89	31.11	34.53	39.65	35.88	26.89	36.99	34.51																									2020-09-22	0.2	0	Def.
	2020-09-24	33.94	4.984	33.69	28.95	41.15	31.07	34.45	39.59	36.24	25.12	37.21	34.94																									2020-09-23	0	15.2	Def.
	2020-09-25	32.19	4.357	28.86	26.24	39.01	30.44	32.04	39.13	36.39	25.01	37.32	34.86																									2020-09-24	0	2.8	Def.
	2020-09-26	32.25	4.317	27.95	25.15	38.78	30.37	31.1	38.73	33.14	24.91	37.35	35.05																									2020-09-25	0	11.8	1.9
	2020-09-27	32.38	4.255	27.49	24.71	35.44	30.32	30.45	38.71	32.85	24.74	37.39	34.34																									2020-09-26	0	2.6	7.9
	2020-09-28	32.46	4.225	27.28	24.76	35.34	30.27	30.26	38.8	32.58	24.71	37.34	34.97																									2020-09-27	0	Trace	0
	2020-09-29	32.47	4.225	27.16	24.51	35.24	30.18	30.01	38.47	32.48	24.68	37.36	35.11																									2020-09-28	0	Trace	0
	2020-09-30	32.45	4.212	27.02	24.22	35.2	30.21	29.92	38.26	32.38	24.65	37.33	34.16																									2020-09-29	0	3.6	0.4
	2020-10-01	32.41	4.2	26.93	24.03	35.18	30.12	29.72	38.01	32.3	24.6	37.31	31.15																									2020-09-30	0	21.8	47
	2020-10-02	41.37	6.216	36.47	31.26	39.42	34.73	35.96	40.63	36.14	29.17	37.7	32.78																									2020-10-01	0	13	48.2
	2020-10-03	33.59	4.413	31.79	27.86	36.98	30.62	34.15	39.41	36.39	25.26	37.88	34.66																									2020-10-02	0	6.6	8.1
	2020-10-04	33.07	4.343	28.33	25.68	35.63	30.43	32	38.99	33.61	24.99	38.02	35.21																									2020-10-03	0	0	0
	2020-10-05	32.79	4.314	27.61	24.93	35.4	30.35	30.69	38.71	33.18	24.87	37.99	35.42																									2020-10-04	0	0	0
	2020-10-06	34.74	4.767	33.37	28.8	35.33	30.61	34.63	39.7	32.97	25.63	38.19	36.08																									2020-10-05	0	0	21.8
	2020-10-07	32.67	4.359	28.61	25.9	35.26	30.33	32.34	39.1	33.1	25.13	38.29	36.12																									2020-10-06	0	1.8	0.2
	2020-10-08	32.56	4.312	27.92	25.14	35.16	30.34	31.14	38.77	33.06	24.91	38.3	36.36																									2020-10-07	0	11.4	Def.
	2020-10-09	32.51	4.253	27.48	24.67	35.22	30.22	30.54	38.57	32.81	24.79	36.55	36.54																									2020-10-08	0	1	Def.
	2020-10-10	32.47	4.255	27.34	24.48	35.15	30.21	30.48	38.51	32.7	24.67	36.44	36.84																									2020-10-09	0	0	Def.
	2020-10-11	32.42	4.234	27.23	24.34	35.13	30.21	30.42	38.56	32.56	24.69	36.42	36.59																									2020-10-10	0	0	Def.
	2020-10-12	32.39	4.256	27.04	24.21	35.09	30.24	30.3	38.4	32.43	24.63	36.37	36.84																									2020-10-11	0	0	Def.
	2020-10-13	32.4	4.273	27.02	24.09	35.07	30.17	30.14	38.18	32.39	24.59	36.34	35																									2020-10-12	0	34.8	Def.
	2020-10-14	32.38	4.229	26.84	23.99	35.07	30.19	29.98	37.94	32.28	24.61	36.32	31.15																									2020-10-13	0	0	Def.
	2020-10-15	32.31	4.246	26.67	23.81	35.03	30.11	29.88	37.74	32.28	24.53	36.32	31.06																									2020-10-14	1.4	0	Def.
	2020-10-16	32.32	4.208	26.57	23.69	35	30.15	29.77	37.6	32.2	24.51	36.27	30.96																									2020-10-15	0	4	Def.
	2020-10-17	32.24	4.248	26.28	23.5	35.06	30.09	29.61	37.31	32.18	24.5	35.99	30.86																									2020-10-16	0	0	Def.
	2020-10-18	32.18	4.229	26.1	23.26	34.99	30.04	29.45	37.04	32.09	24.49	35.98	30.73																									2020-10-17	0	0	Def.
	2020-10-19	32.25	4.229	25.67	22.97	34.98	30.06	29.3	36.79	32.13	24.46	35.97	30.53																									2020-10-18	0	0	Def.
	2020-10-20	32.16	4.183	25.29	22.49	34.96	30.21	29.19	36.43	32.09	24.42	36	30.42																									2020-10-19	0	Trace	Def.
	2020-10-21	32.15	4.212	25.05	22.18	34.95	30.18	29.04	36.21	32.04	24.43	35.96	30.28																									2020-10-20	0	4.2	Def.
	2020-10-22	32.16	4.207	24.76	22	34.93	30.11	29.01	36.01	32.1	24.39	35.93	30.23																									2020-10-21	0	Trace	Def.
	2020-10-23	32.17	4.168	24.65	21.81	34.91	30.11	28.97	35.87	32.02	24.37	35.95	30.14																									2020-10-22	0	2.4	Def.
	2020-10-24	32.1	4.182	24.25	21.6	34.92	30.12	28.84	35.69	32.02	24.37	35.91	29.9																									2020-10-23	0	6	Def.
	2020-10-25	32.06	4.15	23.99	21.44	34.88	30.1	28.75	35.49	32.04	24.35	35.87	29.75																									2020-10-24	0	7.4	Def.
	2020-10-26	32.1	4.151	23.88	21.36	34.94	30.09	28.63	35.58	31.99	24.32	35.87	29.66																									2020-10-25	0	0	Def.
	2020-10-27	32.07	4.157	23.77	21.23	34.96	30.07	28.6	35.55	31.94	24.31	35.88	29.66																									2020-10-26	0	0	Def.
	2020-10-28	32.03	4.17	23.53	21.11	34.95	30	28.5	35.57	31.95	24.28	35.86	29.52																									2020-10-27	0	0	Def.
	2020-10-29	32.08	4.16	23.22	20.94	35.01	30.02	28.37	35.43	31.95	24.21	35.79	29.28																									2020-10-28	0	0.8	Def.
	2020-10-30	32.07	4.143	23.09	20.93	34.99	29.96	29.41	36.26	31.97	24.19	35.73	29.29																									2020-10-29	0	0	Def.
	2020-10-31	32.02	4.133	23.01	20.9	35.02	30.01	28.66	36.47	31.88	24.15	35.69	29.28																									2020-10-30	0	0	Def.
	2020-11-01	31.96	4.141	23.08	20.96	35.1	29.97	28.68	36.8	31.89	24.12	35.71	29.35																									2020-10-31	0	0.2	Def.
	2020-11-02	31.98	4.13	23.03	20.98	35.19	29.99	28.68	37.56	31.86	24.09	35.71	29.32																									2020-11-01	0	0	Def.
	2020-11-03	31.94	4.132	23.03	20.93	35.32	30.01	28.7	37.54	31.84	24.04	35.66	29.4																									2020-11-02	0	7	Def.
	2020-11-04	31.91	4.132	23.18	20.96	35.41	29.98	34.67	38.39	31.85	24.02	35.61	29.42																									2020-11-03	0	7	Def.
	2020-11-05	31.92	4.082	23.75	24.08	35.37	30.08	32.13	39.17	31.8	23.98	35.64	30.82																									2020-11-04	0	0	Def.
	2020-11-06	31.92	4.07	23.6	22.75	35.36	30.09	30.89	38.84	31.8	23.9	35.64	30.63																									2020-11-05	0	8.6	3.4
	2020-11-07	31.95	4.099	23.52	22.46	35.4	30.12	30.41	38.51	31.84	23.86	35.63	30.47																									2020-11-06	0	0.2	0.9
	2020-11-08	31.9	4.123	23.55	22.32	35.41	30.12	30.24	38.28	31.8	23.89	35.65	30.41																									2020-11-07	0	0	0
	2020-11-09	31.82	4.062	23.54	22.28	35.52	30.1	30.18	38.26	31.78	23.9	35.65	30.34																									2020-11-08	0	10.8	2.5
	2020-11-10	31.83	4.099	23.53	22.14	35.58	30.11	30.17	38.52	31.75	23.87	35.65	30.55																									2020-11-09	0	0	2.5
	2020-11-11	31.85	4.108	23.49	22.02	35.61	30.08	30.11	38.35	31.75	23.9	35.68	30.56																									2020-11-10	0	4.2	0
	2020-11-12	31.82	4.074	23.49	21.99	35.51	30.11	29.95	38.15	31.77	23.88	35.63	30.46																									2020-11-11	0	0	0
	2020-11-13	31.79	4.089	23.49	21.84	35.53	30.08	29.83	38	31.81	23.9	35.63	30.31																									2020-11-12	0	0	0
	2020-11-14	31.84	4.098	26.77	27.42	35.59	30.08	34.22	38.34	31.88	23.9	35.66	30.31																									2020-11-13	0	1.6	40.1
	2020-11-15	31.76	4.101	23.54	22.45	35.58	30.08	31	38.56	31.92	23.89	35.65	30.62																									2020-11-14	0	0	5.8
	2020-11-16	32.89	4.244	28.98	27.43	35.56	30.33	34.3	39.31	31.85	23.87	35.61	31.61																									2020-11-15	0	9.4	22.1
	2020-11-17	31.88	4.117	23.9	24.13	35.56	30.21	31.88	38.98	31.95	23.88	35.7	32.03																									2020-11-16	0	7.4	1.2
	2020-11-18	34.12	4.921	33.63	28.78	41.68	30.71	34.7	39.81	34.8	26.53	36.01	31.9																									2020-11-17	0	8	32.8
	2020-11-19	32.02	4.262	27.56	25.71	35.72	30.63	32.28	39.11	32.25	24.98	36.22	32.53																									2020-11-18	0	13.6	0.3
	2020-11-20	41.88	7.92	35.48	30.81	39.37	32.51	35.56	40.23	36.09	28.15	36.22	33.96																									2020-11-19	0	15.6	Def.
	2020-11-21	32.24	5.4	28.49	26.22	36.93	30.75	32.57	39.19	34.77	24.94	36.49	33.87																									2020-11-20	0	0.6	36.9
	2020-11-22	32.01	5.326	27.42	25.3	36.96	30.54	31.57	38.96	33.59	24.64	36.6	34.09																									2020-11-21	0	18	22.1
	2020-11-23	31.94	5.281	27.13	24.83	36.1	30.49	30.79	38.98	33.19	24.47	36.62	33.32																									2020-11-22	0	0	0.2
	2020-11-24	32.99	5.605	31.75	28.07	36.1	30.54	34.09	39.64	32.89	24.37	36.9	32.36																									2020-11-23	0	5.8	33.2
	2020-11-25	32.08	5.388	35.3	30.92	36.06	30.53	35.69	39.7	32.84	24.51	36.94	33.81																									2020-11-24	0	18	19.3
	2020-11-26	32	5.401	28.62	26.44	36.11	30.58	32.52	39.31	33.1	24.59	37.08	34.33																									2020-11-25	0	0	0
	2020-11-27	31.98	5.334	27.47	25.49	36.06	30.51	31.5	38.9	33.16	24.53	36.25	32.69																									2020-11-26	0	0	0
	2020-11-28	31.95	5.312	27.09	24.92	36.02	30.41	31.04	38.61	33.06	24.48	36.17	31.1																									2020-11-27	0	28.6	Def.
	2020-11-29	32.05	5.262	26.94	24.6	35.96	30.4	30.75	38.45	32.88	24.42	36.12	31.02																									2020-11-28	0	13.6	6.1
	2020-11-30	32.01	5.256	26.65	24.42	35.96	30.32	30.53	38.26	32.82	24.33	35.75	30.89																									2020-11-29	0.2	Trace	0
	2020-12-01	32.06	5.268	26.45	24.24	35.95	30.25	30.38	38.15	32.69	24.34	35.72	30.81																									2020-11-30	0	36	7.9
	2020-12-02	32.51	5.328	28	26.78	35.89	30.37	32.8	39.39	32.62	24.3	35.84	32.5																									2020-12-01	0	0.8	Def.
	2020-12-03	32.31	5.267	27.07	25.55	35.97	30.35	31.82	39.03	32.57	24.31	35.86	33.64																									2020-12-02	1	4.2	1.1
	2020-12-04	32.27	5.289	26.83	25.35	35.87	30.31	31.3	38.78	32.5	24.32	35.76	31.15																									2020-12-03	0.2	2.4	1.3
	2020-12-05	32.27	5.253	26.69	24.98	35.84	30.3	30.93	38.49	32.51	24.29	35.8	31.04																									2020-12-04	0	0.2	0
	2020-12-06	32.3	5.226	26.43	24.72	35.94	30.27	30.74	38.22	32.49	24.3	35.73	30.9																									2020-12-05	0.4	0	0.2
	2020-12-07	32.32	5.235	26.22	24.46					32.49	24.28	35.72	30.86																									2020-12-06	0.4	0	0.1
	2020-12-08	32.27	5.205	25.99	24.33	35.93	30.22	31.24	38.65	32.45	24.25	35.67	30.85																									2020-12-07	0	3.8	3.3
	2020-12-09	32.28	5.192	25.92	24.94	35.81	30.22	30.95	38.88	32.44	24.23	35.67	31.19																									2020-12-08	0	0	0.1
	2020-12-10	32.3	5.215	25.78	24.75	35.89	30.21	32.72	39.06	32.41	24.23	35.65	31.35																									2020-12-09	0.2	5.4	10
	2020-12-11	32.25	5.183	25.8	27.36	35.85	30.25	31.45	39.24	32.44	24.18	35.72	32.9																									2020-12-10	0.2	21.8	1.3
	2020-12-12	32.24	5.231	25.84	25.76	35.88	30.29	31.21	39.1	32.41	24.21	35.69	33.93																									2020-12-11	0.4	0	0
	2020-12-13	32.28	5.207	25.88	25.21	35.89	30.23	31.13	39.22	32.33	24.2	35.71	34.03																									2020-12-12	0	5.4	1.8
	2020-12-14	32.2	5.176	25.88	25.41	35.85	30.26	31.14	39.18	32.34	24.2	35.71	34.71																									2020-12-13	0	0	0
	2020-12-15	32.15	5.328	30.4	28.45	35.93	30.32	33.61	39.68	32.33	24.24	35.79	35.62																									2020-12-14	0.2	6	2.6
	2020-12-16	32.18	5.195	32.64	29.44	35.98	30.42	32.34	39.71	32.29	24.29	35.93	35.93																									2020-12-15	0.2	32.4	4.8
	2020-12-17	32.14	5.206	27.96	26.4	36.04	30.36	31.94	39.4	32.34	24.42	35.99	36.08																									2020-12-16	0.2	19.8	16.6
	2020-12-18	32.15	5.596	33.9	30.64	36.04	30.43	35.12	39.78	32.59	24.43	35.99	36.99																									2020-12-17	0	2.4	6.2
	2020-12-19	32.08	5.291	28.26	26.52	36.04	30.39	32.46	39.36	32.75	24.57	36.13	36.58																									2020-12-18	0	1.8	0
	2020-12-20	32.18	5.344	27.39	25.79	36	30.41	31.66	39.09	33.02	24.52	36.02	36.61																									2020-12-19	0.4	0	0
	2020-12-21	32.11	5.328	27.01	25.41	36.12	30.38	31.27	38.8	32.97	24.46	35.95	31.28																									2020-12-20	0.2	0	0
	2020-12-22	32.18	5.289	26.64	25.15	36.1	30.36	31.08	38.61	32.83	24.39	35.89	31.17																									2020-12-21	0	2	0
	2020-12-23	32.25	5.288	26.42	24.97	35.99	30.3	30.9	38.45	32.69	24.37	35.73	31.11																									2020-12-22	0	0	0
	2020-12-24	32.25	5.255	26.28	24.73	36.04	30.27	30.82	38.22	32.61	24.28	35.7	30.97																									2020-12-23	0	4.2	0
	2020-12-25	32.36	5.26	26.04	24.66	35.99	30.3	30.75	38.09	32.58	24.29	35.66	30.94																									2020-12-24	0.2	0	0.8
	2020-12-26	32.31	5.262	25.47	24.53	36	30.23	30.69	38.06	32.54	24.26	35.65	30.89																									2020-12-25	0	Trace	0
	2020-12-27	32.35	5.25	35.74	32.52	35.94	30.23	37.23	39.9	32.48	24.22	35.67	31.46																									2020-12-26	0.8	19.6	8.3
	2020-12-28	32.29	5.213	25.76	26.35	35.99	30.32	32.6	39.32	32.38	24.21	35.68	32.66																									2020-12-27	0	0	0
	2020-12-29									32.46	26.22	35.98	34.09																									2020-12-28	0	25.2	4.5
	2020-12-30									33.04	24.93	36.22	35.14																									2020-12-29	0	9.6	10.3
	2020-12-31																																					2020-12-30	0	0.4	7
																																						2020-12-31	0	0	7.3

## Sheet: Suction
	TIMESTAMP	B4	B2	B1	B0	M4	M2	M1	M0	T4	T2	T1	T0
	2020-07-01																																					Date	Rainfall (mm)	Sepang	Serdang
	2020-07-02	-7.2	-28.5	-78.9	-108.1	-7.4	-9	-9.4	-16.9	-7.1	-7.6	-8.7	-8.4																									2020-07-01	0	1	Def.
	2020-07-03	-7.2	-20.7	-91.7	-133.3	-7.4	-9.1	-10.9	-27	-7.1	-7.7	-8.7	-8.7																									2020-07-02	0	35.2	Def.
	2020-07-04	-7.2	-26.6	-104.9	-170.4	-7.4	-9.2	-13.2	-40	-7	-7.7	-8.8	-9.4																									2020-07-03	0	Trace	Def.
	2020-07-05	-7.2	-36.1	-116.4	-206.6	-7.4	-9.3	-19	-55.1	-7	-7.7	-8.8	-10.7																									2020-07-04	0	0	Def.
	2020-07-06	-7.2	-43.3	-127.9	-247.1	-7.4	-9.3	-25.9	-68.2	-7	-7.7	-9	-14.3																									2020-07-05	0.6	0	Def.
	2020-07-07	-7.2	-44.8	-130.9	-259.4	-7.5	-9.4	-28.9	-61.8	-7	-7.7	-9	-20.8																									2020-07-06	0.6	9.4	Def.
	2020-07-08	-7.3	-46	-128	-241.8	-7.5	-9.4	-31.3	-50.6	-7	-7.7	-9	-24.6																									2020-07-07	0.4	1.4	Def.
	2020-07-09	-7.3	-45.5	-120.4	-207.5	-7.5	-9.4	-29.6	-53.7	-7	-7.7	-9.1	-23.1																									2020-07-08	0.2	1.8	Def.
	2020-07-10	-7.4	-45.7	-117.6	-190.4	-7.5	-9.4	-29	-55.3	-6.9	-7.7	-9.3	-22.2																									2020-07-09	0	17.2	Def.
	2020-07-11	-7.4	-45.9	-116.2	-184.6	-7.5	-9.4	-27.8	-54.3	-6.9	-7.8	-9.4	-21.2																									2020-07-10	0	3.8	Def.
	2020-07-12	-7.5	-47.2	-117.4	-199.2	-7.5	-9.4	-27	-56.3	-6.9	-7.8	-9.4	-20.8																									2020-07-11	0	21.4	Def.
	2020-07-13	-7.5	-46.9	-93.3	-41.3	-7.5	-9.4	-10.9	-8.3	-6.9	-7.8	-9.2	-8.6																									2020-07-12	1.2	44.2	Def.
	2020-07-14	-7.6	-45.5	-88.8	-65.3	-7.5	-9.3	-13.2	-8.9	-6.9	-7.8	-9.2	-8.3																									2020-07-13	0.8	37.4	Def.
	2020-07-15	-7.7	-45.6	-88.2	-68	-7.6	-9.3	-17.5	-11	-6.9	-7.8	-9	-8.1																									2020-07-14	0	0	Def.
	2020-07-16	-7.8	-45.5	-84.2	-9.7	-7.6	-9.2	-14.6	-8	-6.9	-7.8	-8.9	-8																									2020-07-15	0.4	2.2	Def.
	2020-07-17	-7.8	-44.5	-76.8	-9	-7.6	-9.2	-15.2	-7.4	-6.9	-7.9	-8.5	-7.9																									2020-07-16	1.2	16.8	Def.
	2020-07-18	-7.9	-43.7	-42.9	-9.1	-7.6	-8.7	-14.4	-7.4	-6.9	-7.8	-8.4	-7.9																									2020-07-17	0	0	0
	2020-07-19	-6.5	-8.2	-8.7	-7.9	-6.2	-6.7	-7.7	-6.9	-6.8	-6.9	-7	-7.3																									2020-07-18	4	32.2	75.1
	2020-07-20	-7.1	-7.3	-9.1	-8.3	-6	-7.1	-7.5	-7	-6.8	-7	-7.2	-7.6																									2020-07-19	0	0	9.1
	2020-07-21	-7.1	-7	-9.2	-8.5	-6.4	-7.2	-7.4	-6.9	-6.7	-7.1	-7.4	-7.6																									2020-07-20	0	0	3.4
	2020-07-22	-7.1	-6.9	-9.3	-8.7	-6.3	-7.3	-7.3	-7	-6.7	-7.1	-7.6	-7.7																									2020-07-21	0.4	7.8	Def.
	2020-07-23	-7.1	-6.8	-9.5	-9.1	-6.4	-7.4	-7.3	-7.1	-6.7	-7.2	-7.7	-7.8																									2020-07-22	0	38.8	11.4
	2020-07-24	-7.1	-6.7	-9.7	-9.4	-6.4	-7.4	-7.3	-7.2	-6.7	-7.2	-7.7	-7.8																									2020-07-23	0.2	0	17.1
	2020-07-25	-7.1	-6.7	-10	-9.6	-6.4	-7.5	-7.2	-7.2	-6.7	-7.2	-7.8	-7.8																									2020-07-24	0	0	0
	2020-07-26	-7.1	-6.8	-10.3	-9.8	-6.4	-7.6	-7.2	-7.3	-6.7	-7.2	-7.8	-7.8																									2020-07-25	0	0	1
	2020-07-27	-7.1	-6.8	-10.6	-10.1	-6.4	-7.6	-7.3	-7.4	-6.7	-7.2	-7.9	-7.8																									2020-07-26	0.2	6.8	0.3
	2020-07-28	-7.2	-6.9	-11	-10.4	-6.5	-7.7	-7.3	-7.6	-6.6	-7.2	-7.9	-7.9																									2020-07-27	0.4	11.6	0.8
	2020-07-29	-6.8	-6.5	-8.6	-8.2	-6.5	-7.7	-7.4	-7	-6.6	-7.2	-7.8	-7.5																									2020-07-28	1.2	9.8	Def.
	2020-07-30	-7.1	-6.8	-9.3	-8.5	-6.6	-7.7	-7.4	-7	-6.6	-7.2	-7.8	-7.7																									2020-07-29	0.2	0	Def.
	2020-07-31	-7.1	-6.9	-9.6	-8.7	-6.6	-7.7	-7.4	-7.1	-6.6	-7.2	-7.8	-7.8																									2020-07-30	0	72.2	Def.
	2020-08-01	-6.6	-6	-7.8	-7.8	-6	-6.9	-6.8	-6.8	-6.5	-6.8	-7	-7.3																									2020-07-31	3.8	0.4	Def.
	2020-08-02	-6.7	-5.9	-8.2	-8	-6.2	-7	-6.8	-6.8	-6.5	-6.9	-7.1	-7.5																									2020-08-01	0	7	Def.
	2020-08-03	-6.7	-5.9	-8.4	-8.3	-6.2	-7.1	-6.8	-6.8	-6.4	-6.9	-7.3	-7.5																									2020-08-02	0	0	Def.
	2020-08-04	-6.8	-5.9	-8.6	-8.7	-6.3	-7.3	-6.9	-6.9	-6.4	-7	-7.4	-7.6																									2020-08-03	0	15	Def.
	2020-08-05	-6.8	-5.9	-8.9	-9	-6.3	-7.4	-6.9	-7.1	-6.4	-7	-7.5	-7.7																									2020-08-04	0	0	Def.
	2020-08-06	-6.8	-6	-9.3	-9.5	-6.3	-7.5	-7	-7.3	-6.4	-7	-7.5	-7.8																									2020-08-05	0	0	Def.
	2020-08-07	-6.9	-6.1	-9.9	-10.1	-6.3	-7.6	-7.1	-7.5	-6.4	-7.1	-7.6	-8																									2020-08-06	0	0	Def.
	2020-08-08	-6.9	-6.2	-10.8	-11.4	-6.3	-7.7	-7.3	-8.1	-6.4	-7.1	-7.6	-8.4																									2020-08-07	0	0	Def.
	2020-08-09	-7	-6.3	-12.6	-14.8	-6.4	-7.8	-7.6	-8.9	-6.4	-7.1	-7.7	-9.3																									2020-08-08	0	0	Def.
	2020-08-10	-7	-6.5	-16.5	-26.6	-6.4	-7.9	-8.1	-10.5	-6.4	-7.1	-7.7	-11.7																									2020-08-09	0	0	Def.
	2020-08-11	-7.1	-6.7	-24	-39	-6.5	-7.9	-8.9	-16.9	-6.3	-7.1	-7.8	-24																									2020-08-10	0	8.6	Def.
	2020-08-12	-7.1	-6.9	-32.2	-52.7	-6.5	-8	-9.9	-25.4	-6.3	-7.1	-7.8	-42.5																									2020-08-11	0.2	Trace	Def.
	2020-08-13	-7.1	-7.1	-40.3	-63.9	-6.5	-8	-10.1	-32.3	-6.3	-7.1	-7.9	-50.6																									2020-08-12	1	39.8	Def.
	2020-08-14	-7.1	-7.3	-46.1	-72.1	-6.6	-8.1	-12	-42.2	-6.3	-7.1	-8	-52.3																									2020-08-13	0	3	Def.
	2020-08-15	-7.1	-7.5	-52.3	-77.8	-6.6	-8.1	-12.6	-42.7	-6.3	-7.2	-8.1	-50																									2020-08-14	0.4	0	Def.
	2020-08-16	-7.1	-7.8	-58.6	-82.5	-6.6	-8.2	-13.3	-42.7	-6.3	-7.2	-8.2	-48.6																									2020-08-15	0.8	0.2	Def.
	2020-08-17	-6.7	-6.3	-9.1	-9	-6.7	-7.6	-7.6	-7.8	-6.3	-7.2	-7.9	-8.6																									2020-08-16	2.2	4.2	Def.
	2020-08-18	-6.9	-6.4	-9	-8.7	-6.7	-7.6	-7.2	-7.4	-6.3	-7.2	-7.7	-8.1																									2020-08-17	0.4	0	Def.
	2020-08-19	-6.9	-7.4	-9.5	-8.9	-6.7	-7.6	-7.1	-7.2	-6.3	-7.2	-7.7	-7.9																									2020-08-18	0	0	Def.
	2020-08-20	-6.9	-7.6	-9.8	-9	-6.7	-7.6	-7.1	-7	-6.3	-7.2	-7.7	-7.8																									2020-08-19	0	0.2	Def.
	2020-08-21	-6.9	-7.6	-10.3	-9.4	-6.6	-7.6	-7	-7	-6.2	-7.1	-7.7	-7.9																									2020-08-20	0	0	Def.
	2020-08-22	-6.9	-7.7	-11.2	-9.9	-6.7	-7.7	-7	-7.1	-6.2	-7.1	-7.7	-7.8																									2020-08-21	0	0	Def.
	2020-08-23	-6.9	-7.7	-12.4	-10.5	-6.7	-7.7	-7	-7.1	-6.2	-7.1	-7.8	-7.9																									2020-08-22	0	0.4	Def.
	2020-08-24	-6.9	-7.8	-14.3	-11.4	-6.7	-7.8	-7	-7	-6.2	-7.1	-7.8	-7.9																									2020-08-23	0	0.8	Def.
	2020-08-25	-6.9	-7.8	-17.4	-13	-6.7	-7.8	-7.1	-7.2	-6.2	-7.1	-7.8	-8.1																									2020-08-24	0	0	Def.
	2020-08-26	-6.9	-7.9	-21.7	-16.4	-6.7	-7.9	-7.1	-7.3	-6.2	-7.2	-7.8	-8.4																									2020-08-25	0	2.8	Def.
	2020-08-27	-7	-8	-27.2	-26	-6.7	-8	-7.2	-7.4	-6.2	-7.2	-7.9	-8.7																									2020-08-26	0	0.2	Def.
	2020-08-28	-7	-8.2	-32.6	-36.7	-6.7	-8	-7.2	-7.6	-6.2	-7.2	-7.9	-9.1																									2020-08-27	0	0	Def.
	2020-08-29	-7	-8.4	-43.1	-41	-6.7	-8.1	-7.4	-7.9	-6.2	-7.2	-7.9	-10.1																									2020-08-28	0	0	Def.
	2020-08-30	-7	-8.7	-51.5	-50.8	-6.7	-8.1	-7.6	-8.3	-6.1	-7.2	-7.9	-11.7																									2020-08-29	0	0	Def.
	2020-08-31	-7	-9.1	-62.8	-28	-6.7	-8.2	-7.8	-7.2	-6.1	-7.2	-8	-16.4																									2020-08-30	0	Trace	Def.
	2020-09-01	-7	-9.5	-66.1	-61.1	-6.8	-8.2	-8	-7.6	-6.1	-7.2	-8.1	-15.6																									2020-08-31	0	0	Def.
	2020-09-02	-7	-9.9	-68.2	-64.2	-6.8	-8.2	-7.9	-8.3	-6.1	-7.2	-8.1	-15.2																									2020-09-01	0	0.4	Def.
	2020-09-03	-7	-10.4	-72.5	-70.4	-6.8	-8.3	-8	-8.9	-6.1	-7.2	-8.3	-16.1																									2020-09-02	0	0.4	Def.
	2020-09-04	-7	-11.2	-76.5	-77.4	-6.9	-8.3	-8.3	-9.5	-6.1	-7.2	-8.4	-17.7																									2020-09-03	0	0.2	Def.
	2020-09-05	-7	-12.2	-79.1	-84.3	-6.9	-8.4	-7.6	-7.3	-6.1	-7.3	-8.5	-20.7																									2020-09-04	0	1.4	Def.
	2020-09-06	-7	-12.9	-78.6	-79.3	-6.9	-8.4	-8.1	-7.2	-6.1	-7.3	-8.6	-18.5																									2020-09-05	0	1	Def.
	2020-09-07	-7	-13.7	-78.6	-77.6	-7	-8.4	-8.1	-7.5	-6.1	-7.3	-8.7	-16.4																									2020-09-06	0	0	Def.
	2020-09-08	-7	-14.8	-81.5	-80.9	-7	-8.4	-8.2	-8	-6.1	-7.3	-8.8	-15.7																									2020-09-07	0	0.6	Def.
	2020-09-09	-7.1	-16.4	-85	-86.2	-7	-8.4	-8.4	-8.5	-6.1	-7.4	-8.9	-15.9																									2020-09-08	0	0	Def.
	2020-09-10	-7.1	-18.1	-85.9	-89.2	-7	-8.4	-8.5	-8.8	-6.1	-7.4	-8.9	-15.7																									2020-09-09	0.4	2.2	Def.
	2020-09-11	-7.1	-19.4	-86.7	-91.1	-7.1	-8.5	-8.6	-9.1	-6.1	-7.4	-9	-16																									2020-09-10	0	0.6	Def.
	2020-09-12	-6.7	-7.4	-10.2	-9.4	-7.1	-7.9	-7.4	-7.3	-6.1	-7.4	-8.4	-8.4																									2020-09-11	0	5	Def.
	2020-09-13	-7	-10.8	-49.7	-19.8	-7.1	-8.4	-7.3	-7	-6.1	-7.4	-8	-8.1																									2020-09-12	0	27.8	Def.
	2020-09-14	-7	-13.6	-54.4	-31.9	-7.2	-8.3	-7.4	-6.9	-6.1	-7.4	-8	-7.9																									2020-09-13	0	0.2	Def.
	2020-09-15	-6.6	-7.2	-9.3	-8.8	-7.2	-7.5	-7	-6.8	-6	-7	-7.3	-7.5																									2020-09-14	0.4	3	Def.
	2020-09-16	-6.9	-8.6	-10.3	-8.9	-7.2	-7.6	-6.8	-6.8	-6	-7.1	-7.4	-7.6																									2020-09-15	0	Trace	Def.
	2020-09-17	-6.9	-9.2	-10.9	-8.7	-7.2	-7.5	-6.8	-6.8	-6	-7.1	-7.5	-7.6																									2020-09-16	0	0	Def.
	2020-09-18	-7	-9.5	-11.4	-9	-7.2	-7.5	-6.8	-6.7	-6	-7.1	-7.5	-7.6																									2020-09-17	0	0	Def.
	2020-09-19	-7	-9.6	-12.5	-9.4	-7.1	-7.5	-6.9	-6.8	-6	-7.1	-7.6	-7.7																									2020-09-18	0	2.2	Def.
	2020-09-20	-7.1	-9.7	-14.5	-10	-7.1	-7.5	-6.9	-6.9	-6	-7.1	-7.6	-7.8																									2020-09-19	0	0	Def.
	2020-09-21	-6.2	-7.2	-8.5	-8	-7	-6.7	-6.4	-6.6	-6	-6.9	-7	-7.3																									2020-09-20	0.4	36.8	Def.
	2020-09-22	-6.9	-7	-8.7	-8	-6.7	-7	-6.5	-6.6	-6	-6.9	-7.2	-7.4																									2020-09-21	0	50.4	Def.
	2020-09-23	-6.5	-6.7	-7.9	-7.8	-5.9	-6.8	-6.3	-6.6	-6	-6.9	-6.9	-7.2																									2020-09-22	0.2	0	Def.
	2020-09-24	-6.5	-6.7	-7.8	-7.8	-6.3	-6.8	-6.3	-6.5	-5.9	-6.9	-6.9	-7.2																									2020-09-23	0	15.2	Def.
	2020-09-25	-6.8	-6	-8	-8	-6.3	-6.9	-6.3	-6.6	-5.9	-6.9	-7	-7.3																									2020-09-24	0	2.8	Def.
	2020-09-26	-6.8	-6	-8.2	-8.1	-6.3	-7	-6.3	-6.7	-5.9	-7	-7.1	-7.4																									2020-09-25	0	11.8	1.9
	2020-09-27	-6.8	-6	-8.5	-8.4	-6.3	-7	-6.5	-6.6	-5.9	-7	-7.2	-7.4																									2020-09-26	0	2.6	7.9
	2020-09-28	-6.7	-6	-8.6	-8.3	-6.3	-7.1	-6.5	-6.7	-5.9	-7	-7.3	-7.4																									2020-09-27	0	Trace	0
	2020-09-29	-6.7	-6	-8.7	-8.5	-6.3	-7.2	-6.5	-6.6	-5.9	-7.1	-7.3	-7.4																									2020-09-28	0	Trace	0
	2020-09-30	-6.7	-6.1	-8.8	-8.7	-6.3	-7.2	-6.6	-6.7	-5.9	-7.1	-7.3	-7.5																									2020-09-29	0	3.6	0.4
	2020-10-01	-6.7	-6.2	-9	-9	-6.4	-7.3	-6.6	-6.8	-5.9	-7.1	-7.4	-7.6																									2020-09-30	0	21.8	47
	2020-10-02	-6.1	-6.3	-7.6	-7.7	-6.2	-6.5	-6.3	-6.5	-5.9	-6.8	-6.7	-7.1																									2020-10-01	0	13	48.2
	2020-10-03	-6.4	-5.8	-7.7	-7.7	-6.2	-6.9	-6.3	-6.6	-5.8	-6.9	-6.9	-7.1																									2020-10-02	0	6.6	8.1
	2020-10-04	-6.4	-5.7	-7.9	-8	-6.2	-6.9	-6.3	-6.6	-5.8	-6.9	-6.9	-7.3																									2020-10-03	0	0	0
	2020-10-05	-6.5	-5.8	-8.2	-8.2	-6.2	-7	-6.4	-6.7	-5.8	-7	-7.1	-7.4																									2020-10-04	0	0	0
	2020-10-06	-6.3	-5.8	-7.4	-7.5	-6.2	-6.9	-6.3	-6.6	-5.8	-6.9	-6.8	-7.1																									2020-10-05	0	0	21.8
	2020-10-07	-6.4	-5.5	-7.7	-7.8	-6.2	-7	-6.3	-6.6	-5.8	-6.9	-6.9	-7.3																									2020-10-06	0	1.8	0.2
	2020-10-08	-6.5	-5.6	-7.9	-8.1	-6.2	-7.1	-6.4	-6.6	-5.8	-7	-7.1	-7.4																									2020-10-07	0	11.4	Def.
	2020-10-09	-6.5	-5.6	-8.1	-8.4	-6.3	-7.1	-6.5	-6.6	-5.8	-7	-7.2	-7.5																									2020-10-08	0	1	Def.
	2020-10-10	-6.5	-5.7	-8.4	-8.6	-6.3	-7.1	-6.5	-6.7	-5.8	-7.1	-7.3	-7.5																									2020-10-09	0	0	Def.
	2020-10-11	-6.5	-5.8	-8.6	-8.9	-6.3	-7.2	-6.5	-6.6	-5.8	-7.1	-7.4	-7.4																									2020-10-10	0	0	Def.
	2020-10-12	-6.6	-5.8	-8.9	-9	-6.3	-7.2	-6.6	-6.6	-5.8	-7.1	-7.4	-7.4																									2020-10-11	0	0	Def.
	2020-10-13	-6.6	-5.9	-9.3	-9.3	-6.3	-7.2	-6.6	-6.8	-5.8	-7.1	-7.4	-7.5																									2020-10-12	0	34.8	Def.
	2020-10-14	-6.6	-6	-9.7	-9.7	-6.3	-7.3	-6.7	-6.8	-5.8	-7.1	-7.4	-7.5																									2020-10-13	0	0	Def.
	2020-10-15	-6.6	-6.1	-10.2	-10.2	-6.3	-7.3	-6.7	-6.8	-5.8	-7.1	-7.5	-7.6																									2020-10-14	1.4	0	Def.
	2020-10-16	-6.6	-6.2	-10.9	-11.2	-6.4	-7.4	-6.7	-6.9	-5.8	-7.1	-7.5	-7.7																									2020-10-15	0	4	Def.
	2020-10-17	-6.6	-6.4	-12	-13	-6.4	-7.5	-6.8	-7	-5.8	-7.1	-7.5	-7.9																									2020-10-16	0	0	Def.
	2020-10-18	-6.7	-6.5	-14.6	-18.2	-6.4	-7.5	-6.9	-7.1	-5.8	-7.1	-7.6	-8.4																									2020-10-17	0	0	Def.
	2020-10-19	-6.7	-6.7	-21.7	-38.1	-6.5	-7.6	-7	-7.3	-5.8	-7.1	-7.6	-9.3																									2020-10-18	0	0	Def.
	2020-10-20	-6.7	-6.9	-30.5	-43	-6.5	-7.6	-7	-7.5	-5.8	-7.1	-7.7	-10.7																									2020-10-19	0	Trace	Def.
	2020-10-21	-6.7	-7	-40.4	-54.9	-6.5	-7.7	-7.1	-7.8	-5.8	-7.1	-7.7	-12.6																									2020-10-20	0	4.2	Def.
	2020-10-22	-6.7	-7.2	-45.9	-64.9	-6.6	-7.7	-7.2	-8	-5.8	-7.1	-7.8	-15.2																									2020-10-21	0	Trace	Def.
	2020-10-23	-6.7	-7.4	-51.5	-71	-6.6	-7.8	-7.2	-8.2	-5.8	-7.1	-7.8	-19.4																									2020-10-22	0	2.4	Def.
	2020-10-24	-6.8	-7.6	-64.6	-84.1	-6.6	-7.8	-7.3	-8.5	-5.8	-7.2	-7.9	-34																									2020-10-23	0	6	Def.
	2020-10-25	-6.8	-7.8	-73.8	-97.3	-6.6	-7.9	-7.4	-8.9	-5.8	-7.2	-8	-41.4																									2020-10-24	0	7.4	Def.
	2020-10-26	-6.8	-8	-77.8	-100.9	-6.6	-7.9	-7.6	-9.2	-5.8	-7.2	-8.1	-42.7																									2020-10-25	0	0	Def.
	2020-10-27	-6.8	-8.3	-84.4	-106.8	-6.7	-8	-7.7	-9.3	-5.8	-7.2	-8.3	-44.4																									2020-10-26	0	0	Def.
	2020-10-28	-6.8	-8.7	-96.6	-119.5	-6.7	-8	-7.9	-9.5	-5.8	-7.2	-8.5	-54.8																									2020-10-27	0	0	Def.
	2020-10-29	-6.8	-9.4	-112.6	-141.8	-6.7	-8.1	-8.1	-10.1	-5.8	-7.3	-8.9	-69.9																									2020-10-28	0	0.8	Def.
	2020-10-30	-6.8	-10.5	-111.2	-128.2	-6.8	-8.1	-7	-7.1	-5.7	-7.3	-9	-61.7																									2020-10-29	0	0	Def.
	2020-10-31	-6.8	-11.6	-111.1	-124.2	-6.8	-8.1	-7.4	-7.2	-5.7	-7.3	-9.4	-57.2																									2020-10-30	0	0	Def.
	2020-11-01	-6.9	-12.7	-107.9	-119.7	-6.8	-8.1	-7.4	-7	-5.7	-7.3	-9.5	-47.9																									2020-10-31	0	0.2	Def.
	2020-11-02	-6.9	-13.5	-106	-114.6	-6.9	-8	-7.3	-6.8	-5.7	-7.3	-9.7	-41.1																									2020-11-01	0	0	Def.
	2020-11-03	-6.9	-14.2	-105.6	-112.8	-6.9	-8	-7.2	-6.9	-5.7	-7.4	-9.9	-33.6																									2020-11-02	0	7	Def.
	2020-11-04	-6.9	-14.7	-103.5	-109.9	-6.9	-8	-6.8	-6.7	-5.7	-7.4	-9.8	-24.5																									2020-11-03	0	7	Def.
	2020-11-05	-6.9	-14.4	-47	-10	-6.9	-7.8	-6.6	-6.7	-5.7	-7.4	-8	-8.3																									2020-11-04	0	0	Def.
	2020-11-06	-6.9	-14.1	-54	-14.8	-7	-7.8	-6.5	-6.7	-5.7	-7.4	-7.9	-8.1																									2020-11-05	0	8.6	3.4
	2020-11-07	-6.9	-14	-54	-21	-6.9	-7.8	-6.6	-6.7	-5.7	-7.5	-8	-7.9																									2020-11-06	0	0.2	0.9
	2020-11-08	-6.9	-13.9	-53.9	-29.1	-6.9	-7.8	-6.6	-6.7	-5.7	-7.4	-8	-7.9																									2020-11-07	0	0	0
	2020-11-09	-6.9	-13.9	-56.7	-35.2	-6.9	-7.8	-6.6	-6.7	-5.7	-7.4	-8	-7.9																									2020-11-08	0	10.8	2.5
	2020-11-10	-6.9	-13.9	-56.3	-36.1	-6.9	-7.8	-6.6	-6.7	-5.7	-7.4	-8	-7.6																									2020-11-09	0	0	2.5
	2020-11-11	-6.9	-13.8	-55.9	-36.8	-6.9	-7.7	-6.6	-6.7	-5.7	-7.4	-8	-7.6																									2020-11-10	0	4.2	0
	2020-11-12	-7	-13.9	-57.6	-40	-6.9	-7.8	-6.6	-6.7	-5.7	-7.4	-8	-7.6																									2020-11-11	0	0	0
	2020-11-13	-7	-14.1	-66.1	-44	-6.9	-7.8	-6.7	-6.8	-5.7	-7.4	-8	-7.7																									2020-11-12	0	0	0
	2020-11-14	-7	-14.5	-10.8	-9.4	-7	-7.8	-6.5	-6.7	-5.7	-7.4	-8.1	-7.7																									2020-11-13	0	1.6	40.1
	2020-11-15	-7	-14.5	-63.9	-32.2	-7	-7.8	-6.5	-6.7	-5.7	-7.4	-8	-7.5																									2020-11-14	0	0	5.8
	2020-11-16	-6.7	-7.3	-10.2	-9.1	-7	-7.2	-6.4	-6.5	-5.6	-7.3	-7.8	-7.2																									2020-11-15	0	9.4	22.1
	2020-11-17	-7	-9.8	-40.7	-9.8	-7	-7.3	-6.3	-6.6	-5.6	-7.3	-7.7	-7.3																									2020-11-16	0	7.4	1.2
	2020-11-18	-6.6	-6.4	-9.2	-8.3	-6.4	-7	-6.2	-6.4	-5.6	-6.9	-7.1	-7.1																									2020-11-17	0	8	32.8
	2020-11-19	-6.9	-7.3	-9.3	-8.5	-6.7	-7	-6.2	-6.5	-5.6	-6.9	-7.1	-7.2																									2020-11-18	0	13.6	0.3
	2020-11-20	-6.1	-6.7	-8.2	-7.9	-6.2	-6.7	-6.2	-6.4	-5.6	-6.8	-6.9	-7.1																									2020-11-19	0	15.6	Def.
	2020-11-21	-6.7	-6.2	-8.4	-8.1	-6.4	-6.9	-6.2	-6.4	-5.6	-6.9	-7	-7.2																									2020-11-20	0	0.6	36.9
	2020-11-22	-6.8	-6.2	-8.6	-8.3	-6.3	-7	-6.2	-6.6	-5.6	-6.9	-7.1	-7.3																									2020-11-21	0	18	22.1
	2020-11-23	-6.8	-6.2	-8.7	-8.5	-6.3	-7	-6.3	-6.6	-5.6	-6.9	-7.2	-7.3																									2020-11-22	0	0	0.2
	2020-11-24	-6.5	-5.9	-7.9	-7.7	-6.3	-7	-6.2	-6.4	-5.6	-7	-6.9	-7.1																									2020-11-23	0	5.8	33.2
	2020-11-25	-6.8	-6	-7.8	-7.8	-6.3	-7	-6.2	-6.4	-5.5	-7	-7	-7.1																									2020-11-24	0	18	19.3
	2020-11-26	-6.8	-5.9	-8	-8	-6.3	-7	-6.2	-6.4	-5.5	-6.9	-7	-7.2																									2020-11-25	0	0	0
	2020-11-27	-6.9	-5.9	-8.3	-8.2	-6.3	-7	-6.2	-6.6	-5.5	-6.9	-7.1	-7.3																									2020-11-26	0	0	0
	2020-11-28	-6.8	-6	-8.7	-8.5	-6.3	-7.1	-6.3	-6.6	-5.5	-6.9	-7.2	-7.3																									2020-11-27	0	28.6	Def.
	2020-11-29	-6.9	-6	-9	-8.8	-6.3	-7.1	-6.3	-6.7	-5.5	-7	-7.3	-7.4																									2020-11-28	0	13.6	6.1
	2020-11-30	-6.8	-6.1	-9.4	-9.2	-6.3	-7.2	-6.4	-6.8	-5.5	-7	-7.3	-7.4																									2020-11-29	0.2	Trace	0
	2020-12-01	-6.8	-6.1	-9.8	-9.6	-6.3	-7.3	-6.4	-6.9	-5.5	-7	-7.4	-7.5																									2020-11-30	0	36	7.9
	2020-12-02	-6.7	-6	-8.6	-8.1	-6.4	-7.1	-6.2	-6.5	-5.5	-7	-7.3	-7.2																									2020-12-01	0	0.8	Def.
	2020-12-03	-6.8	-6.2	-9.6	-8.6	-6.4	-7.2	-6.2	-6.6	-5.5	-7	-7.3	-7.3																									2020-12-02	1	4.2	1.1
	2020-12-04	-6.7	-6.3	-10.2	-9.1	-6.4	-7.2	-6.2	-6.7	-5.5	-7	-7.3	-7.3																									2020-12-03	0.2	2.4	1.3
	2020-12-05	-6.8	-6.4	-11.1	-9.7	-6.4	-7.3	-6.3	-6.8	-5.5	-7	-7.3	-7.4																									2020-12-04	0	0.2	0
	2020-12-06	-6.8	-6.5	-11.5	-10.4	-6.4	-7.3	-6.3	-6.9	-5.5	-7	-7.4	-7.5																									2020-12-05	0.4	0	0.2
	2020-12-07	-6.8	-6.6	-12.1	-11.1					-5.5	-7	-7.4	-7.5																									2020-12-06	0.4	0	0.1
	2020-12-08	-6.8	-6.6	-12.6	-11.8	-6.4	-7.4	-6.2	-6.7	-5.5	-7	-7.5	-7.5																									2020-12-07	0	3.8	3.3
	2020-12-09	-6.7	-6.7	-13.3	-10.1	-6.4	-7.3	-6.3	-6.6	-5.5	-7	-7.5	-7.3																									2020-12-08	0	0	0.1
	2020-12-10	-6.8	-6.8	-13.8	-9.5	-6.4	-7.3	-6.3	-6.5	-5.5	-7	-7.5	-7.3																									2020-12-09	0.2	5.4	10
	2020-12-11	-6.8	-6.9	-13.9	-8.8	-6.4	-7.3	-6.3	-6.5	-5.5	-7	-7.5	-7.2																									2020-12-10	0.2	21.8	1.3
	2020-12-12	-6.8	-7	-13.8	-9.3	-6.4	-7.3	-6.3	-6.6	-5.5	-7	-7.4	-7.2																									2020-12-11	0.4	0	0
	2020-12-13	-6.9	-7.1	-13.7	-9.9	-6.4	-7.3	-6.3	-6.5	-5.5	-7	-7.4	-7.3																									2020-12-12	0	5.4	1.8
	2020-12-14	-6.9	-7.3	-13.7	-9.9	-6.4	-7.3	-6.3	-6.5	-5.5	-7	-7.4	-7.2																									2020-12-13	0	0	0
	2020-12-15	-7	-6.5	-8.6	-7.9	-6.4	-7.2	-6.2	-6.4	-5.5	-7	-7.3	-7.1																									2020-12-14	0.2	6	2.6
	2020-12-16	-6.9	-7.1	-7.9	-7.7	-6.4	-7.2	-6.2	-6.4	-5.5	-7	-7.2	-7.1																									2020-12-15	0.2	32.4	4.8
	2020-12-17	-7	-7.2	-9.1	-8.5	-6.3	-7.2	-6.2	-6.4	-5.5	-7	-7.2	-7.2																									2020-12-16	0.2	19.8	16.6
	2020-12-18	-7	-6.5	-7.5	-7.5	-6.3	-7.2	-6.2	-6.3	-5.5	-6.9	-7.2	-7.1																									2020-12-17	0	2.4	6.2
	2020-12-19	-6.9	-6.4	-8.5	-8.3	-6.3	-7.1	-6.2	-6.4	-5.5	-6.9	-7.2	-7.2																									2020-12-18	0	1.8	0
	2020-12-20	-7	-6.5	-9.2	-8.9	-6.3	-7.2	-6.2	-6.5	-5.5	-6.9	-7.2	-7.3																									2020-12-19	0.4	0	0
	2020-12-21	-7	-6.6	-9.7	-9.6	-6.3	-7.2	-6.2	-6.6	-5.5	-6.9	-7.2	-7.3																									2020-12-20	0.2	0	0
	2020-12-22	-6.9	-6.6	-10	-10.1	-6.3	-7.2	-6.3	-6.7	-5.5	-6.9	-7.3	-7.4																									2020-12-21	0	2	0
	2020-12-23	-6.9	-6.8	-10.5	-10.5	-6.3	-7.3	-6.3	-6.8	-5.5	-6.9	-7.3	-7.5																									2020-12-22	0	0	0
	2020-12-24	-6.9	-6.9	-10.9	-11	-6.4	-7.3	-6.4	-6.9	-5.5	-7	-7.4	-7.5																									2020-12-23	0	4.2	0
	2020-12-25	-6.9	-7	-11.3	-11.1	-6.4	-7.4	-6.4	-6.9	-5.5	-7	-7.4	-7.6																									2020-12-24	0.2	0	0.8
	2020-12-26	-6.8	-7.1	-11.9	-11.5	-6.4	-7.4	-6.4	-7.1	-5.5	-6.9	-7.5	-7.7																									2020-12-25	0	Trace	0
	2020-12-27	-6.8	-7.3	-9.9	-7.8	-6.4	-7.4	-6.2	-6.5	-5.5	-6.9	-7.5	-7.5																									2020-12-26	0.8	19.6	8.3
	2020-12-28		-7.1	-9.7	-8.5	-6.4	-7.3	-6.2	-6.6	-5.5	-7	-7.4	-7.2																									2020-12-27	0	0	0
	2020-12-29									-5.5	-6.8	-6.9	-7.1																									2020-12-28	0	25.2	4.5
	2020-12-30									-5.5	-6.9	-7	-7.1																									2020-12-29	0	9.6	10.3
	2020-12-31																																					2020-12-30	0	0.4	7
																																						2020-12-31	0	0	7.3

## Sheet: SWCC
	6 Months	Suction							VWC							6 Months
	TIMESTAMP	B1	B0	M1	M0	T1	T0		B1	B0	M1	M0	T1	T0		TIMESTAMP
	2020-07-01	0	0	0	0	0	0	-1								2020-07-01
	2020-07-02	78.9	108.1	9.4	16.9	8.7	8.4		22.06	20.96	27.3	35.64	36.2	30.12		2020-07-02
	2020-07-03	91.7	133.3	10.9	27	8.7	8.7		21.45	20.64	26.68	35.29	36.13	30.04		2020-07-03
	2020-07-04	104.9	170.4	13.2	40	8.8	9.4		20.98	20.31	26.13	34.94	36.11	29.94		2020-07-04
	2020-07-05	116.4	206.6	19	55.1	8.8	10.7		20.56	19.97	25.58	34.7	36.02	29.9		2020-07-05
	2020-07-06	127.9	247.1	25.9	68.2	9	14.3		20.28	19.67	24.95	34.37	35.97	29.73		2020-07-06
	2020-07-07	130.9	259.4	28.9	61.8	9	20.8		20.23	19.59	24.71	34.25	35.97	29.58		2020-07-07
	2020-07-08	128	241.8	31.3	50.6	9	24.6		20.24	19.55	24.59	34.29	35.89	29.49		2020-07-08
	2020-07-09	120.4	207.5	29.6	53.7	9.1	23.1		20.24	19.56	24.59	34.38	35.81	29.45		2020-07-09
	2020-07-10	117.6	190.4	29	55.3	9.3	22.2		20.17	19.6	24.61	34.49	35.73	29.42		2020-07-10
	2020-07-11	116.2	184.6	27.8	54.3	9.4	21.2		20.19	19.64	24.63	34.52	35.45	29.44		2020-07-11
	2020-07-12	117.4	199.2	27	56.3	9.4	20.8		20.24	19.62	24.59	34.54	35.39	29.41		2020-07-12
	2020-07-13	93.3	41.3	10.9	8.3	9.2	8.6		20.33	20.75	25.44	34.78	35.43	30.65		2020-07-13	5
	2020-07-14	88.8	65.3	13.2	8.9	9.2	8.3		20.34	20.21	25.11	34.86	35.36	31.2		2020-07-14
	2020-07-15	88.2	68	17.5	11	9	8.1		20.29	20.17	24.86	34.96	35.4	30.72		2020-07-15
	2020-07-16	84.2	9.7	14.6	8	8.9	8		20.38	25.28	24.94	35.19	35.38	31.51		2020-07-16	3
	2020-07-17	76.8	9	15.2	7.4	8.5	7.9		20.58	29.14	24.99	35.64	35.52	33.18		2020-07-17
	2020-07-18	42.9	9.1	14.4	7.4	8.4	7.9		21.11	24.11	24.98	37.73	35.74	33.9		2020-07-18
	2020-07-19	8.7	7.9	7.7	6.9	7	7.3		33.74	29.33	34.28	40.19	36.52	35.76		2020-07-19	1
	2020-07-20	9.1	8.3	7.5	7	7.2	7.6		27.23	25.26	30.75	39.01	37	34.74		2020-07-20
	2020-07-21	9.2	8.5	7.4	6.9	7.4	7.6		25.77	24.21	29.62	38.5	37.25	34.8		2020-07-21
	2020-07-22	9.3	8.7	7.3	7	7.6	7.7		25.23	23.6	28.64	38.06	37.33	34.93		2020-07-22
	2020-07-23	9.5	9.1	7.3	7.1	7.7	7.8		24.84	23.29	28.37	37.91	37.42	30.79		2020-07-23
	2020-07-24	9.7	9.4	7.3	7.2	7.7	7.8		24.66	23.04	28.19	37.84	37.41	30.76		2020-07-24
	2020-07-25	10	9.6	7.2	7.2	7.8	7.8		24.41	22.88	28.03	37.75	37.4	30.94		2020-07-25
	2020-07-26	10.3	9.8	7.2	7.3	7.8	7.8		24.19	22.83	27.79	37.52	37.47	30.91		2020-07-26
	2020-07-27	10.6	10.1	7.3	7.4	7.9	7.8		24.05	22.71	27.5	37.17	36	30.87		2020-07-27
	2020-07-28	11	10.4	7.3	7.6	7.9	7.9		23.85	22.54	27.37	36.98	35.96	30.8		2020-07-28
	2020-07-29	8.6	8.2	7.4	7	7.8	7.5		27.17	26.31	27.31	37.16	35.97	32.55		2020-07-29	3
	2020-07-30	9.3	8.5	7.4	7	7.8	7.7		24.35	24.39	27.29	37.33	36.06	31.47		2020-07-30
	2020-07-31	9.6	8.7	7.4	7.1	7.8	7.8		24.11	23.67	27.19	37.22	36.06	31.15		2020-07-31
	2020-08-01	7.8	7.8	6.8	6.8	7	7.3		29.28	26.55	32.19	39.29	36.72	32.13		2020-08-01	2
	2020-08-02	8.2	8	6.8	6.8	7.1	7.5		26.82	25.07	30.23	38.79	37.06	31.5		2020-08-02
	2020-08-03	8.4	8.3	6.8	6.8	7.3	7.5		26.02	24.31	29.4	38.41	37.2	31.25		2020-08-03
	2020-08-04	8.6	8.7	6.9	6.9	7.4	7.6		25.65	23.9	28.75	38.06	36.36	31.04		2020-08-04
	2020-08-05	8.9	9	6.9	7.1	7.5	7.7		25.27	23.52	28.29	37.66	36.34	30.94		2020-08-05
	2020-08-06	9.3	9.5	7	7.3	7.5	7.8		24.93	23.28	27.93	37.3	36.32	30.79		2020-08-06
	2020-08-07	9.9	10.1	7.1	7.5	7.6	8		24.77	23.1	27.54	36.87	36.25	30.7		2020-08-07
	2020-08-08	10.8	11.4	7.3	8.1	7.6	8.4		24.41	22.78	27.18	36.38	36.19	30.6		2020-08-08
	2020-08-09	12.6	14.8	7.6	8.9	7.7	9.3		24.12	22.52	26.77	35.94	36.16	30.38		2020-08-09
	2020-08-10	16.5	26.6	8.1	10.5	7.7	11.7		23.69	22.1	26.38	35.47	36.09	30.17		2020-08-10
	2020-08-11	24	39	8.9	16.9	7.8	24		23.29	21.63	25.94	35.12	36.04	29.88		2020-08-11
	2020-08-12	32.2	52.7	9.9	25.4	7.8	42.5		22.81	21.27	25.65	34.88	35.97	29.56		2020-08-12
	2020-08-13	40.3	63.9	10.1	32.3	7.9	50.6		22.56	21.01	25.57	34.78	35.76	29.37		2020-08-13
	2020-08-14	46.1	72.1	12	42.2	8	52.3		22.29	20.91	25.35	34.71	35.74	29.38		2020-08-14
	2020-08-15	52.3	77.8	12.6	42.7	8.1	50		22.15	20.83	25.31	34.74	35.73	29.4		2020-08-15
	2020-08-16	58.6	82.5	13.3	42.7	8.2	48.6		21.95	20.78	25.2	34.75	35.76	29.35		2020-08-16
	2020-08-17	9.1	9	7.6	7.8	7.9	8.6		33.46	29.16	31.61	36.71	35.78	31.48		2020-08-17	1
	2020-08-18	9	8.7	7.2	7.4	7.7	8.1		28.95	26.84	31.69	38.4	35.84	31.78		2020-08-18
	2020-08-19	9.5	8.9	7.1	7.2	7.7	7.9		25.62	24.82	29.13	38.38	35.98	31.27		2020-08-19
	2020-08-20	9.8	9	7.1	7	7.7	7.8		25.3	24.1	28.39	38.2	36.01	31.09		2020-08-20
	2020-08-21	10.3	9.4	7	7	7.7	7.9		25.03	23.72	28.11	38.03	35.98	30.78		2020-08-21
	2020-08-22	11.2	9.9	7	7.1	7.7	7.8		24.71	23.39	27.87	37.79	35.98	30.65		2020-08-22
	2020-08-23	12.4	10.5	7	7.1	7.8	7.9		24.49	23.19	27.43	37.63	35.95	30.56		2020-08-23
	2020-08-24	14.3	11.4	7	7	7.8	7.9		24.25	22.93	27.43	37.44	35.93	30.5		2020-08-24
	2020-08-25	17.4	13	7.1	7.2	7.8	8.1		23.99	22.76	27.26	37.34	35.86	30.4		2020-08-25
	2020-08-26	21.7	16.4	7.1	7.3	7.8	8.4		23.7	22.55	27.06	37.09	35.87	30.26		2020-08-26
	2020-08-27	27.2	26	7.2	7.4	7.9	8.7		23.47	22.29	27.01	36.85	35.84	30.24		2020-08-27
	2020-08-28	32.6	36.7	7.2	7.6	7.9	9.1		23.19	22	26.82	36.62	35.79	30.13		2020-08-28
	2020-08-29	43.1	41	7.4	7.9	7.9	10.1		22.89	21.7	26.7	36.34	35.81	29.99		2020-08-29
	2020-08-30	51.5	50.8	7.6	8.3	7.9	11.7		22.56	21.36	26.46	36.09	35.75	29.92		2020-08-30
	2020-08-31	62.8	28	7.8	7.2	8	16.4		22.41	21.83	26.34	35.91	35.74	29.76		2020-08-31
	2020-09-01	66.1	61.1	8	7.6	8.1	15.6		22.34	21.19	26.19	35.95	35.76	29.79		2020-09-01
	2020-09-02	68.2	64.2	7.9	8.3	8.1	15.2		22.16	21.12	26.18	35.91	35.76	29.79		2020-09-02
	2020-09-03	72.5	70.4	8	8.9	8.3	16.1		22.12	21.07	26.16	35.74	35.76	29.8		2020-09-03
	2020-09-04	76.5	77.4	8.3	9.5	8.4	17.7		21.97	20.98	26.07	35.58	35.69	29.78		2020-09-04
	2020-09-05	79.1	84.3	7.6	7.3	8.5	20.7		21.94	20.86	26.53	36.05	35.74	29.75		2020-09-05
	2020-09-06	78.6	79.3	8.1	7.2	8.6	18.5		21.94	20.92	26.89	36.16	35.72	29.82		2020-09-06
	2020-09-07	78.6	77.6	8.1	7.5	8.7	16.4		21.89	20.9	26.88	36.08	35.7	29.84		2020-09-07
	2020-09-08	81.5	80.9	8.2	8	8.8	15.7		21.9	20.92	26.84	35.97	35.65	29.85		2020-09-08
	2020-09-09	85	86.2	8.4	8.5	8.9	15.9		21.9	20.82	26.79	35.8	35.62	29.84		2020-09-09
	2020-09-10	85.9	89.2	8.5	8.8	8.9	15.7		21.87	20.86	26.74	35.69	35.66	29.82		2020-09-10
	2020-09-11	86.7	91.1	8.6	9.1	9	16		21.79	20.82	26.72	35.65	35.64	29.83		2020-09-11
	2020-09-12	10.2	9.4	7.4	7.3	8.4	8.4		29.02	26.29	32.89	36.62	35.63	31.52		2020-09-12	3
	2020-09-13	49.7	19.8	7.3	7	8	8.1		23.11	22.28	28.38	37.29	35.66	32.04		2020-09-13
	2020-09-14	54.4	31.9	7.4	6.9	8	7.9		22.98	21.83	27.76	37.74	35.68	32.85		2020-09-14
	2020-09-15	9.3	8.8	7	6.8	7.3	7.5		30.12	27.25	33.37	39.39	36.16	33.5		2020-09-15	2
	2020-09-16	10.3	8.9	6.8	6.8	7.4	7.6		25.89	24.76	31.24	38.86	36.33	33.47		2020-09-16
	2020-09-17	10.9	8.7	6.8	6.8	7.5	7.6		25.57	24.97	30.45	38.63	36.1	33.78		2020-09-17
	2020-09-18	11.4	9	6.8	6.7	7.5	7.6		25.36	24.12	29.94	38.39	36.02	33.73		2020-09-18
	2020-09-19	12.5	9.4	6.9	6.8	7.6	7.7		25.2	23.58	29.5	38.21	35.99	31.04		2020-09-19
	2020-09-20	14.5	10	6.9	6.9	7.6	7.8		24.9	23.23	29.13	37.99	35.99	30.92		2020-09-20
	2020-09-21	8.5	8	6.4	6.6	7	7.3		36.68	30.92	35.63	40.43	36.45	32.18		2020-09-21	1
	2020-09-22	8.7	8	6.5	6.6	7.2	7.4		28.63	29.13	32.05	39.23	36.69	33.69		2020-09-22
	2020-09-23	7.9	7.8	6.3	6.6	6.9	7.2		33.52	28.82	34.53	39.65	36.99	34.51		2020-09-23	2
	2020-09-24	7.8	7.8	6.3	6.5	6.9	7.2		33.69	28.95	34.45	39.59	37.21	34.94		2020-09-24
	2020-09-25	8	8	6.3	6.6	7	7.3		28.86	26.24	32.04	39.13	37.32	34.86		2020-09-25
	2020-09-26	8.2	8.1	6.3	6.7	7.1	7.4		27.95	25.15	31.1	38.73	37.35	35.05		2020-09-26
	2020-09-27	8.5	8.4	6.5	6.6	7.2	7.4		27.49	24.71	30.45	38.71	37.39	34.34		2020-09-27
	2020-09-28	8.6	8.3	6.5	6.7	7.3	7.4		27.28	24.76	30.26	38.8	37.34	34.97		2020-09-28
	2020-09-29	8.7	8.5	6.5	6.6	7.3	7.4		27.16	24.51	30.01	38.47	37.36	35.11		2020-09-29
	2020-09-30	8.8	8.7	6.6	6.7	7.3	7.5		27.02	24.22	29.92	38.26	37.33	34.16		2020-09-30
	2020-10-01	9	9	6.6	6.8	7.4	7.6		26.93	24.03	29.72	38.01	37.31	31.15		2020-10-01
	2020-10-02	7.6	7.7	6.3	6.5	6.7	7.1		36.47	31.26	35.96	40.63	37.7	32.78		2020-10-02	1
	2020-10-03	7.7	7.7	6.3	6.6	6.9	7.1		31.79	27.86	34.15	39.41	37.88	34.66		2020-10-03
	2020-10-04	7.9	8	6.3	6.6	6.9	7.3		28.33	25.68	32	38.99	38.02	35.21		2020-10-04
	2020-10-05	8.2	8.2	6.4	6.7	7.1	7.4		27.61	24.93	30.69	38.71	37.99	35.42		2020-10-05
	2020-10-06	7.4	7.5	6.3	6.6	6.8	7.1		33.37	28.8	34.63	39.7	38.19	36.08		2020-10-06	2
	2020-10-07	7.7	7.8	6.3	6.6	6.9	7.3		28.61	25.9	32.34	39.1	38.29	36.12		2020-10-07
	2020-10-08	7.9	8.1	6.4	6.6	7.1	7.4		27.92	25.14	31.14	38.77	38.3	36.36		2020-10-08
	2020-10-09	8.1	8.4	6.5	6.6	7.2	7.5		27.48	24.67	30.54	38.57	36.55	36.54		2020-10-09
	2020-10-10	8.4	8.6	6.5	6.7	7.3	7.5		27.34	24.48	30.48	38.51	36.44	36.84		2020-10-10
	2020-10-11	8.6	8.9	6.5	6.6	7.4	7.4		27.23	24.34	30.42	38.56	36.42	36.59		2020-10-11
	2020-10-12	8.9	9	6.6	6.6	7.4	7.4		27.04	24.21	30.3	38.4	36.37	36.84		2020-10-12
	2020-10-13	9.3	9.3	6.6	6.8	7.4	7.5		27.02	24.09	30.14	38.18	36.34	35		2020-10-13
	2020-10-14	9.7	9.7	6.7	6.8	7.4	7.5		26.84	23.99	29.98	37.94	36.32	31.15		2020-10-14
	2020-10-15	10.2	10.2	6.7	6.8	7.5	7.6		26.67	23.81	29.88	37.74	36.32	31.06		2020-10-15
	2020-10-16	10.9	11.2	6.7	6.9	7.5	7.7		26.57	23.69	29.77	37.6	36.27	30.96		2020-10-16
	2020-10-17	12	13	6.8	7	7.5	7.9		26.28	23.5	29.61	37.31	35.99	30.86		2020-10-17
	2020-10-18	14.6	18.2	6.9	7.1	7.6	8.4		26.1	23.26	29.45	37.04	35.98	30.73		2020-10-18
	2020-10-19	21.7	38.1	7	7.3	7.6	9.3		25.67	22.97	29.3	36.79	35.97	30.53		2020-10-19
	2020-10-20	30.5	43	7	7.5	7.7	10.7		25.29	22.49	29.19	36.43	36	30.42		2020-10-20
	2020-10-21	40.4	54.9	7.1	7.8	7.7	12.6		25.05	22.18	29.04	36.21	35.96	30.28		2020-10-21
	2020-10-22	45.9	64.9	7.2	8	7.8	15.2		24.76	22	29.01	36.01	35.93	30.23		2020-10-22
	2020-10-23	51.5	71	7.2	8.2	7.8	19.4		24.65	21.81	28.97	35.87	35.95	30.14		2020-10-23
	2020-10-24	64.6	84.1	7.3	8.5	7.9	34		24.25	21.6	28.84	35.69	35.91	29.9		2020-10-24
	2020-10-25	73.8	97.3	7.4	8.9	8	41.4		23.99	21.44	28.75	35.49	35.87	29.75		2020-10-25
	2020-10-26	77.8	100.9	7.6	9.2	8.1	42.7		23.88	21.36	28.63	35.58	35.87	29.66		2020-10-26
	2020-10-27	84.4	106.8	7.7	9.3	8.3	44.4		23.77	21.23	28.6	35.55	35.88	29.66		2020-10-27
	2020-10-28	96.6	119.5	7.9	9.5	8.5	54.8		23.53	21.11	28.5	35.57	35.86	29.52		2020-10-28
	2020-10-29	112.6	141.8	8.1	10.1	8.9	69.9		23.22	20.94	28.37	35.43	35.79	29.28		2020-10-29
	2020-10-30	111.2	128.2	7	7.1	9	61.7		23.09	20.93	29.41	36.26	35.73	29.29		2020-10-30
	2020-10-31	111.1	124.2	7.4	7.2	9.4	57.2		23.01	20.9	28.66	36.47	35.69	29.28		2020-10-31
	2020-11-01	107.9	119.7	7.4	7	9.5	47.9		23.08	20.96	28.68	36.8	35.71	29.35		2020-11-01
	2020-11-02	106	114.6	7.3	6.8	9.7	41.1		23.03	20.98	28.68	37.56	35.71	29.32		2020-11-02
	2020-11-03	105.6	112.8	7.2	6.9	9.9	33.6		23.03	20.93	28.7	37.54	35.66	29.4		2020-11-03
	2020-11-04	103.5	109.9	6.8	6.7	9.8	24.5		23.18	20.96	34.67	38.39	35.61	29.42		2020-11-04	5
	2020-11-05	47	10	6.6	6.7	8	8.3		23.75	24.08	32.13	39.17	35.64	30.82		2020-11-05	3
	2020-11-06	54	14.8	6.5	6.7	7.9	8.1		23.6	22.75	30.89	38.84	35.64	30.63		2020-11-06
	2020-11-07	54	21	6.6	6.7	8	7.9		23.52	22.46	30.41	38.51	35.63	30.47		2020-11-07
	2020-11-08	53.9	29.1	6.6	6.7	8	7.9		23.55	22.32	30.24	38.28	35.65	30.41		2020-11-08
	2020-11-09	56.7	35.2	6.6	6.7	8	7.9		23.54	22.28	30.18	38.26	35.65	30.34		2020-11-09
	2020-11-10	56.3	36.1	6.6	6.7	8	7.6		23.53	22.14	30.17	38.52	35.65	30.55		2020-11-10
	2020-11-11	55.9	36.8	6.6	6.7	8	7.6		23.49	22.02	30.11	38.35	35.68	30.56		2020-11-11
	2020-11-12	57.6	40	6.6	6.7	8	7.6		23.49	21.99	29.95	38.15	35.63	30.46		2020-11-12
	2020-11-13	66.1	44	6.7	6.8	8	7.7		23.49	21.84	29.83	38	35.63	30.31		2020-11-13
	2020-11-14	10.8	9.4	6.5	6.7	8.1	7.7		26.77	27.42	34.22	38.34	35.66	30.31		2020-11-14	2
	2020-11-15	63.9	32.2	6.5	6.7	8	7.5		23.54	22.45	31	38.56	35.65	30.62		2020-11-15
	2020-11-16	10.2	9.1	6.4	6.5	7.8	7.2		28.98	27.43	34.3	39.31	35.61	31.61		2020-11-16	3
	2020-11-17	40.7	9.8	6.3	6.6	7.7	7.3		23.9	24.13	31.88	38.98	35.7	32.03		2020-11-17
	2020-11-18	9.2	8.3	6.2	6.4	7.1	7.1		33.63	28.78	34.7	39.81	36.01	31.9		2020-11-18	3
	2020-11-19	9.3	8.5	6.2	6.5	7.1	7.2		27.56	25.71	32.28	39.11	36.22	32.53		2020-11-19
	2020-11-20	8.2	7.9	6.2	6.4	6.9	7.1		35.48	30.81	35.56	40.23	36.22	33.96		2020-11-20	3
	2020-11-21	8.4	8.1	6.2	6.4	7	7.2		28.49	26.22	32.57	39.19	36.49	33.87		2020-11-21
	2020-11-22	8.6	8.3	6.2	6.6	7.1	7.3		27.42	25.3	31.57	38.96	36.6	34.09		2020-11-22
	2020-11-23	8.7	8.5	6.3	6.6	7.2	7.3		27.13	24.83	30.79	38.98	36.62	33.32		2020-11-23
	2020-11-24	7.9	7.7	6.2	6.4	6.9	7.1		31.75	28.07	34.09	39.64	36.9	32.36		2020-11-24	3
	2020-11-25	7.8	7.8	6.2	6.4	7	7.1		35.3	30.92	35.69	39.7	36.94	33.81		2020-11-25	4
	2020-11-26	8	8	6.2	6.4	7	7.2		28.62	26.44	32.52	39.31	37.08	34.33		2020-11-26
	2020-11-27	8.3	8.2	6.2	6.6	7.1	7.3		27.47	25.49	31.5	38.9	36.25	32.69		2020-11-27
	2020-11-28	8.7	8.5	6.3	6.6	7.2	7.3		27.09	24.92	31.04	38.61	36.17	31.1		2020-11-28
	2020-11-29	9	8.8	6.3	6.7	7.3	7.4		26.94	24.6	30.75	38.45	36.12	31.02		2020-11-29
	2020-11-30	9.4	9.2	6.4	6.8	7.3	7.4		26.65	24.42	30.53	38.26	35.75	30.89		2020-11-30
	2020-12-01	9.8	9.6	6.4	6.9	7.4	7.5		26.45	24.24	30.38	38.15	35.72	30.81		2020-12-01
	2020-12-02	8.6	8.1	6.2	6.5	7.3	7.2		28	26.78	32.8	39.39	35.84	32.5		2020-12-02	4
	2020-12-03	9.6	8.6	6.2	6.6	7.3	7.3		27.07	25.55	31.82	39.03	35.86	33.64		2020-12-03
	2020-12-04	10.2	9.1	6.2	6.7	7.3	7.3		26.83	25.35	31.3	38.78	35.76	31.15		2020-12-04
	2020-12-05	11.1	9.7	6.3	6.8	7.3	7.4		26.69	24.98	30.93	38.49	35.8	31.04		2020-12-05
	2020-12-06	11.5	10.4	6.3	6.9	7.4	7.5		26.43	24.72	30.74	38.22	35.73	30.9		2020-12-06
	2020-12-07	12.1	11.1	0	0	7.4	7.5		26.22	24.46	0	0	35.72	30.86		2020-12-07
	2020-12-08	12.6	11.8	6.2	6.7	7.5	7.5		25.99	24.33	31.24	38.65	35.67	30.85		2020-12-08	5
	2020-12-09	13.3	10.1	6.3	6.6	7.5	7.3		25.92	24.94	30.95	38.88	35.67	31.19		2020-12-09	6
	2020-12-10	13.8	9.5	6.3	6.5	7.5	7.3		25.78	24.75	32.72	39.06	35.65	31.35		2020-12-10	6
	2020-12-11	13.9	8.8	6.3	6.5	7.5	7.2		25.8	27.36	31.45	39.24	35.72	32.9		2020-12-11	6
	2020-12-12	13.8	9.3	6.3	6.6	7.4	7.2		25.84	25.76	31.21	39.1	35.69	33.93		2020-12-12	6
	2020-12-13	13.7	9.9	6.3	6.5	7.4	7.3		25.88	25.21	31.13	39.22	35.71	34.03		2020-12-13	6
	2020-12-14	13.7	9.9	6.3	6.5	7.4	7.2		25.88	25.41	31.14	39.18	35.71	34.71		2020-12-14	6
	2020-12-15	8.6	7.9	6.2	6.4	7.3	7.1		30.4	28.45	33.61	39.68	35.79	35.62		2020-12-15	5
	2020-12-16	7.9	7.7	6.2	6.4	7.2	7.1		32.64	29.44	32.34	39.71	35.93	35.93		2020-12-16	5
	2020-12-17	9.1	8.5	6.2	6.4	7.2	7.2		27.96	26.4	31.94	39.4	35.99	36.08		2020-12-17
	2020-12-18	7.5	7.5	6.2	6.3	7.2	7.1		33.9	30.64	35.12	39.78	35.99	36.99		2020-12-18	4
	2020-12-19	8.5	8.3	6.2	6.4	7.2	7.2		28.26	26.52	32.46	39.36	36.13	36.58		2020-12-19
	2020-12-20	9.2	8.9	6.2	6.5	7.2	7.3		27.39	25.79	31.66	39.09	36.02	36.61		2020-12-20
	2020-12-21	9.7	9.6	6.2	6.6	7.2	7.3		27.01	25.41	31.27	38.8	35.95	31.28		2020-12-21
	2020-12-22	10	10.1	6.3	6.7	7.3	7.4		26.64	25.15	31.08	38.61	35.89	31.17		2020-12-22
	2020-12-23	10.5	10.5	6.3	6.8	7.3	7.5		26.42	24.97	30.9	38.45	35.73	31.11		2020-12-23
	2020-12-24	10.9	11	6.4	6.9	7.4	7.5		26.28	24.73	30.82	38.22	35.7	30.97		2020-12-24
	2020-12-25	11.3	11.1	6.4	6.9	7.4	7.6		26.04	24.66	30.75	38.09	35.66	30.94		2020-12-25
	2020-12-26	11.9	11.5	6.4	7.1	7.5	7.7		25.47	24.53	30.69	38.06	35.65	30.89		2020-12-26
	2020-12-27	9.9	7.8	6.2	6.5	7.5	7.5		35.74	32.52	37.23	39.9	35.67	31.46		2020-12-27	2
	2020-12-28	9.7	8.5	6.2	6.6	7.4	7.2		25.76	26.35	32.6	39.32	35.68	32.66		2020-12-28

## Sheet: B0 Fitting
		FD			VWC vG				VWC vG-M				VWC FX				VWC G
		w	O	(O-Omean)^2	f(a)	vG(O)	residual	residual2	f(a)	vG-M(O)	residual	residual2	f(b)	FX(O)	residual	residual2	f(c)	G(O)	residual	residual2			vG		vG	vG-M	F-X	G		For Plaxis	vG	vG-M			Limit				vG-M	F-X	G
		108.1	0.2096	0.000867172	889.79	0.200146	0.0094539	8.93762e-05	284824	0.212909	-0.00330871	1.09476e-05	0.9893	0.209704	0.000104165	1.08504e-08	857575	0.213049	0.00344929	1.18976e-05			1/a	kpa	7.15	7.28878	6.71	7.64303		a	1.28571	1.2959	m-1			Lowest	Highest		7.63	6.71	7.7
		133.3	0.2064	0.00106588	1501.76	0.200087	0.00631343	3.98595e-05	755820	0.212908	-0.00650842	4.23595e-05	0.98691	0.208853	0.00245337	6.01903e-06	2.52679e+06	0.213049	0.00664918	4.42116e-05			n	_	2.5	5.65737	10	5.15685		n	2.5	5.65737	_		a	5.8	9.8		6.4	10	5.5
		170.4	0.2031	0.00129224	2773.74	0.200047	0.00305313	9.32161e-06	2.3718e+06	0.212908	-0.0098083	9.62028e-05	0.983456	0.207777	0.00467735	2.18776e-05	8.96381e+06	0.213049	0.00994915	9.89855e-05			Or	_	0.2	0.212908	0.207	0.213049		m	1	0.823239	_		n	1	15		0.214	0.207	0.214
		206.6	0.1997	0.00154825	4489.08	0.200029	-0.000328959	1.08214e-07	5.81724e+06	0.212908	-0.0132083	0.000174458	0.98016	0.206845	0.00714549	5.1058e-05	2.42058e+07	0.213049	0.0133491	0.000178199			Os	_	0.33	0.3452	0.3452	0.3452		Sr	0.307692	0.327551	_		m	0.1	2		0.335	0.347	0.344
		247.1	0.1967	0.00179333	7022.29	0.200019	-0.00331851	1.10125e-05	1.33904e+07	0.212908	-0.0162083	0.000262708	0.976553	0.205889	0.00918898	8.44374e-05	6.09291e+07	0.213049	0.0163491	0.000267294			a	kpa-1	0.13986	0.137197	0.149031	0.130838		Ss	1	1	_		OR	0.1755	0.2155
		259.4	0.1959	0.00186173	7928.93	0.200016	-0.0041164	1.69447e-05	1.679e+07	0.212908	-0.0170083	0.000289281	0.975475	0.205612	0.00971187	9.43204e-05	7.82745e+07	0.213049	0.0171491	0.000294093			m	_	1	0.823239	1	-							OS	0.3052	0.3452
		241.8	0.1955	0.00189641	6651.83	0.20002	-0.00451954	2.04263e-05	1.21042e+07	0.212908	-0.0174083	0.000303047	0.97702	0.20601	0.0105101	0.000110463	5.44836e+07	0.213049	0.0175491	0.000307972
		207.5	0.1956	0.00188771	4538.12	0.200029	-0.00442865	1.96129e-05	5.93621e+06	0.212908	-0.0173083	0.000299576	0.980079	0.206823	0.0112234	0.000125964	2.47545e+07	0.213049	0.0174491	0.000304472			1m head	9.80414	kpa					Deviation	vG	vG-M	F-X	G		a	7.8
		190.4	0.196	0.00185311	3660.34	0.200036	-0.00403552	1.62854e-05	3.97696e+06	0.212908	-0.0169083	0.00028589	0.981626	0.207252	0.0112516	0.000126598	1.58869e+07	0.213049	0.0170491	0.000290673					1/a	0.729284	0.743439	m		SSE	0.0521527	0.0334243	0.0289431	0.0337169		OR	0.1955
		184.6	0.1964	0.00181883	3387.99	0.200038	-0.00363837	1.32377e-05	3.44332e+06	0.212908	-0.0165083	0.000272523	0.982155	0.207401	0.011001	0.000121023	1.35443e+07	0.213049	0.0166491	0.000277194					a	1.37121	1.3451	m-1		RMSE	0.0170217	0.0136268	0.0126805	0.0136863		OS	0.3252
		199.2	0.1962	0.00183593	4097.93	0.200032	-0.00383172	1.46821e-05	4.9084e+06	0.212908	-0.0167083	0.000279166	0.980828	0.207029	0.010829	0.000117268	2.00553e+07	0.213049	0.0168491	0.000283893										R2	0.609285	0.749593	0.783166	0.747401
		41.3	0.2075	0.000995262	81.1881	0.201601	0.00589878	3.47956e-05	3224	0.212949	-0.00544928	2.96946e-05	0.995824	0.213709	0.00620861	3.85468e-05	6003.71	0.213071	0.00557114	3.10376e-05
		65.3	0.2021	0.00136514	253.068	0.200514	0.0015863	2.51636e-06	27228.4	0.212913	-0.0108131	0.000116923	0.993448	0.211678	0.00957763	9.1731e-05	63735	0.213051	0.0109512	0.000119929
		68	0.2017	0.00139486	279.938	0.200464	0.00123561	1.52673e-06	32883	0.212912	-0.0112123	0.000125715	0.993183	0.211516	0.00981564	9.63467e-05	78544.5	0.213051	0.0113508	0.000128841
		9.7	0.2528	0.000189124	3.1437	0.241353	0.0114475	0.000131045	4.39344	0.243019	0.00978054	9.56589e-05	0.999009	0.243599	-0.00920059	8.46508e-05	4.41796	0.242961	-0.00983865	9.6799e-05
		9	0.2914	0.00274076	2.77763	0.246803	0.0445975	0.00198894	3.32095	0.252744	0.0386563	0.00149431	0.99908	0.25177	-0.0396302	0.00157055	3.32283	0.25282	-0.0385803	0.00148844
		9.1	0.2411	4.21162e-06	2.82742	0.245978	-0.00487831	2.37979e-05	3.45569	0.251191	-0.0100905	0.000101818	0.99907	0.250388	0.0092876	8.62595e-05	3.45904	0.251254	0.0101537	0.000103097
		7.9	0.2933	0.0029433	2.28322	0.256937	0.036363	0.00132227	2.17999	0.273593	0.0197072	0.000388375	0.999192	0.273909	-0.0193911	0.000376014	2.18593	0.273504	-0.0197958	0.000391872
		8.3	0.2526	0.000183663	2.45188	0.253021	-0.000420582	1.7689e-07	2.52831	0.265232	-0.0126325	0.000159579	0.999152	0.264184	0.0115836	0.00013418	2.52996	0.265283	0.0126835	0.000160871
		8.5	0.2421	9.31606e-06	2.54093	0.251162	-0.00906242	8.21275e-05	2.72949	0.261376	-0.0192759	0.000371559	0.999131	0.260088	0.0179881	0.000323571	2.72984	0.261459	0.0193589	0.000374765
		8.7	0.236	9.28895e-06	2.63318	0.24937	-0.01337	0.000178758	2.95027	0.257749	-0.0217487	0.000473008	0.999111	0.256455	0.0204553	0.000418419	2.95026	0.257842	0.0218421	0.000477078
		9.1	0.2329	3.77952e-05	2.82742	0.245978	-0.0130783	0.000171042	3.45569	0.251191	-0.0182905	0.000334542	0.99907	0.250388	0.0174876	0.000305816	3.45904	0.251254	0.0183537	0.000336857
		9.4	0.2304	7.47841e-05	2.98178	0.243598	-0.0131982	0.000174192	3.89581	0.246866	-0.0164657	0.00027112	0.999039	0.246701	0.0163006	0.000265711	3.90674	0.246875	0.0164755	0.000271441
		9.6	0.2288	0.000105017	3.08888	0.242086	-0.0132865	0.000176531	4.22087	0.244251	-0.0154505	0.000238719	0.999019	0.244576	0.0157756	0.000248868	4.2401	0.244216	0.0154161	0.000237655
		9.8	0.2283	0.000115515	3.19938	0.240633	-0.0123329	0.0001521	4.57294	0.241837	-0.0135375	0.000183264	0.998999	0.242676	0.0143756	0.000206657	4.6036	0.241755	0.0134551	0.00018104
		10.1	0.2271	0.000142749	3.37158	0.238558	-0.0114576	0.000131276	5.15498	0.238571	-0.0114711	0.000131587	0.998968	0.240183	0.0130829	0.000171162	5.20986	0.238415	0.0113147	0.000128022
		10.4	0.2254	0.000186262	3.55163	0.236603	-0.0112029	0.000125504	5.80644	0.235692	-0.0102919	0.000105922	0.998938	0.238046	0.0126458	0.000159916	5.89577	0.235464	0.0100636	0.000101277
		8.2	0.2631	0.000578509	2.40854	0.253975	0.00912542	8.32733e-05	2.43469	0.267244	-0.00414437	1.71758e-05	0.999162	0.266418	0.00331802	1.10093e-05	2.43725	0.26727	0.00417037	1.7392e-05
		8.5	0.2439	2.35441e-05	2.54093	0.251162	-0.00726242	5.27427e-05	2.72949	0.261376	-0.0174759	0.000305406	0.999131	0.260088	0.0161881	0.000262054	2.72984	0.261459	0.0175589	0.000308313
		8.7	0.2367	5.51206e-06	2.63318	0.24937	-0.01267	0.00016053	2.95027	0.257749	-0.0210487	0.000443049	0.999111	0.256455	0.0197553	0.000390272	2.95026	0.257842	0.0211421	0.000446989
		7.8	0.2655	0.00069972	2.243	0.257958	0.00754193	5.68807e-05	2.10333	0.275804	-0.0103045	0.000106182	0.999203	0.276671	0.0111708	0.000124787	2.11053	0.275664	0.0101642	0.00010331
		8	0.2507	0.000135774	2.32422	0.255933	-0.00523276	2.73818e-05	2.26068	0.271427	-0.0207269	0.000429603	0.999182	0.271279	0.020579	0.000423494	2.26541	0.271383	0.0206833	0.000427798
		8.3	0.2431	1.64205e-05	2.45188	0.253021	-0.00992058	9.8418e-05	2.52831	0.265232	-0.0221325	0.000489846	0.999152	0.264184	0.0210836	0.000444519	2.52996	0.265283	0.0221835	0.000492108
		8.7	0.239	2.28272e-09	2.63318	0.24937	-0.01037	0.000107538	2.95027	0.257749	-0.0187487	0.000351515	0.999111	0.256455	0.0174553	0.000304687	2.95026	0.257842	0.0188421	0.000355025
		9	0.2352	1.48054e-05	2.77763	0.246803	-0.0116025	0.000134618	3.32095	0.252744	-0.0175437	0.000307782	0.99908	0.25177	0.0165698	0.00027456	3.32283	0.25282	0.0176197	0.000310453
		9.5	0.2328	3.90347e-05	3.0349	0.242835	-0.010035	0.000100701	4.05505	0.245532	-0.0127322	0.000162108	0.999029	0.245608	0.0128079	0.000164042	4.06977	0.24552	0.0127204	0.000161809
		10.1	0.231	6.47667e-05	3.37158	0.238558	-0.00755756	5.71166e-05	5.15498	0.238571	-0.00757114	5.73221e-05	0.998968	0.240183	0.0091829	8.43257e-05	5.20986	0.238415	0.00741468	5.49774e-05
		11.4	0.2278	0.000126513	4.20994	0.230879	-0.00307929	9.48205e-06	8.55235	0.228377	-0.000576706	3.3259e-07	0.998836	0.232737	0.00493738	2.43778e-05	8.86018	0.227964	0.00016427	2.69846e-08
		14.8	0.2252	0.000191761	7.16438	0.218145	0.00705467	4.97683e-05	27.4842	0.217722	0.00747837	5.59261e-05	0.99849	0.22413	-0.00107013	1.14519e-06	31.1993	0.217285	-0.00791518	6.265e-05
		26.6	0.221	0.000325722	27.6956	0.204694	0.0163061	0.000265889	415.656	0.213227	0.00777348	6.0427e-05	0.997297	0.216447	-0.00455255	2.07257e-05	621.92	0.213262	-0.00773838	5.98825e-05
		39	0.2163	0.000517461	70.4859	0.201844	0.0144557	0.000208966	2468.89	0.212962	0.00333817	1.11434e-05	0.996053	0.214005	-0.00229549	5.26929e-06	4468.01	0.213079	-0.00322129	1.03767e-05
		52.7	0.2127	0.000694205	148.49	0.200875	0.0118245	0.000139819	10032.6	0.212921	-0.000221432	4.90319e-08	0.994691	0.212571	-0.000129187	1.66892e-08	21099.7	0.213055	0.000355394	1.26305e-07			Crest
		63.9	0.2101	0.000837974	239.774	0.200542	0.00955782	9.1352e-05	24614.2	0.212914	-0.00281362	7.91646e-06	0.993586	0.211765	0.00166498	2.77215e-06	56995.6	0.213051	0.00295145	8.71106e-06			Mean observed value	0.239048
		72.1	0.2091	0.000896869	323.904	0.200401	0.00869865	7.56664e-05	43190.7	0.212911	-0.00381131	1.45261e-05	0.992782	0.211284	0.00218405	4.77009e-06	106227	0.21305	0.00395038	1.56055e-05			SSTot	0.13348
		77.8	0.2083	0.000945426	391.557	0.200332	0.00796799	6.34889e-05	61558.8	0.21291	-0.00461039	2.12557e-05	0.992225	0.210986	0.00268631	7.21629e-06	157267	0.21305	0.00474997	2.25622e-05			vG
		82.5	0.2078	0.000976424	453.241	0.200287	0.00751318	5.64478e-05	80897.2	0.21291	-0.00510988	2.61109e-05	0.991768	0.210758	0.00295832	8.75164e-06	212816	0.21305	0.00524975	2.75599e-05			SSR	0.0521527
		9	0.2916	0.00276174	2.77763	0.246803	0.0447975	0.00200682	3.32095	0.252744	0.0388563	0.00150981	0.99908	0.25177	-0.0398302	0.00158644	3.32283	0.25282	-0.0387803	0.00150391			R2	0.609285
		8.7	0.2684	0.000861553	2.63318	0.24937	0.01903	0.00036214	2.95027	0.257749	0.0106513	0.000113449	0.999111	0.256455	-0.0119447	0.000142676	2.95026	0.257842	-0.0105579	0.000111469			vG-M
		8.9	0.2482	8.37632e-05	2.72866	0.247642	0.00055759	3.10907e-07	3.19191	0.254354	-0.00615415	3.78736e-05	0.99909	0.253238	0.00503793	2.53808e-05	3.19278	0.25444	0.00623972	3.89341e-05			SSR	0.0334243
		9	0.241	3.81117e-06	2.77763	0.246803	-0.0058025	3.36691e-05	3.32095	0.252744	-0.0117437	0.000137915	0.99908	0.25177	0.0107698	0.00011599	3.32283	0.25282	0.0118197	0.000139705			R2	0.749593
		9.4	0.2372	3.41428e-06	2.98178	0.243598	-0.00639818	4.09367e-05	3.89581	0.246866	-0.00966572	9.34262e-05	0.999039	0.246701	0.00950063	9.0262e-05	3.90674	0.246875	0.00967547	9.36147e-05			FX
		9.9	0.2339	2.64996e-05	3.25592	0.239927	-0.00602732	3.63286e-05	4.75957	0.240703	-0.00680312	4.62825e-05	0.998989	0.2418	0.00790038	6.2416e-05	4.79729	0.240596	0.0066961	4.48378e-05			SSR	0.0289431
		10.5	0.2319	5.10907e-05	3.61341	0.235977	-0.00407706	1.66224e-05	6.03997	0.234811	-0.00291096	8.47369e-06	0.998927	0.237401	0.00550054	3.0256e-05	6.14343	0.23456	0.00266006	7.07592e-06			R2	0.783166
		11.4	0.2293	9.50192e-05	4.20994	0.230879	-0.00157929	2.49417e-06	8.55235	0.228377	0.000923294	8.52471e-07	0.998836	0.232737	0.00343738	1.18156e-05	8.86018	0.227964	-0.00133573	1.78418e-06			G
		13	0.2276	0.000131052	5.45752	0.22382	0.00377966	1.42858e-05	15.2628	0.221576	0.00602417	3.62907e-05	0.998673	0.227583	-1.72236e-05	2.96653e-10	16.4729	0.221071	-0.00652855	4.2622e-05			SSR	0.0337169
		16.4	0.2255	0.000183542	8.96791	0.214496	0.0110039	0.000121085	44.0447	0.215912	0.00958818	9.19331e-05	0.998328	0.222092	-0.00340846	1.16176e-05	52.2745	0.215577	-0.00992285	9.84629e-05			R2	0.747401
		26	0.2229	0.000260751	26.2155	0.204959	0.0179411	0.000321883	373.783	0.213262	0.00963783	9.28877e-05	0.997358	0.216629	-0.00627087	3.93238e-05	553.001	0.213288	-0.0096119	9.23886e-05
		36.7	0.22	0.000362818	60.6898	0.202142	0.017858	0.000318907	1860.22	0.212979	0.00702064	4.92894e-05	0.996283	0.214334	-0.00566622	3.21061e-05	3266	0.21309	-0.00691041	4.77537e-05
		41	0.217	0.000486105	79.7398	0.20163	0.0153697	0.000236228	3116.37	0.212951	0.0040493	1.63969e-05	0.995854	0.213746	-0.00325446	1.05915e-05	5782.23	0.213072	-0.00392801	1.54293e-05
		50.8	0.2136	0.000647589	135.553	0.200959	0.012641	0.000159794	8455.56	0.212924	0.000676109	4.57124e-07	0.994879	0.212732	-0.000867945	7.53329e-07	17460	0.213057	-0.0005433	2.95175e-07
		28	0.2183	0.00043047	31.348	0.204147	0.014153	0.000200308	527.745	0.213159	0.00514108	2.64307e-05	0.997156	0.216058	-0.00224238	5.02827e-06	809.931	0.213212	-0.00508771	2.58847e-05
		61.1	0.2119	0.000737002	214.471	0.200606	0.0112939	0.000127551	19978.1	0.212915	-0.00101487	1.02996e-06	0.993861	0.211947	4.7328e-05	2.23994e-09	45236.9	0.213052	0.00115205	1.32723e-06
		64.2	0.2112	0.000775499	242.586	0.200536	0.0106641	0.000113723	25157	0.212914	-0.0017135	2.9361e-06	0.993556	0.211746	0.000546057	2.98178e-07	58389	0.213051	0.00185139	3.42766e-06
		70.4	0.2107	0.000803597	305.205	0.200426	0.0102741	0.000105556	38648.1	0.212912	-0.00221167	4.89148e-06	0.992948	0.211378	0.000678121	4.59849e-07	93928.3	0.213051	0.00235054	5.52503e-06
		77.4	0.2098	0.000855433	386.556	0.200336	0.0094637	8.95616e-05	60098.5	0.21291	-0.00311045	9.67488e-06	0.992264	0.211006	0.0012064	1.4554e-06	153142	0.21305	0.00324999	1.05625e-05
		84.3	0.2086	0.000927067	478.314	0.200272	0.00832821	6.93591e-05	89452	0.21291	-0.00430972	1.85737e-05	0.991593	0.210675	0.0020746	4.30395e-06	237872	0.21305	0.00444969	1.97997e-05
		79.3	0.2092	0.00089089	410.655	0.200317	0.00888343	7.89154e-05	67284.7	0.21291	-0.00371021	1.37657e-05	0.992079	0.210912	0.00171198	2.93089e-06	173543	0.21305	0.00384989	1.48217e-05
		77.6	0.209	0.000902869	389.051	0.200334	0.00866585	7.5097e-05	60825.2	0.21291	-0.00391042	1.52914e-05	0.992245	0.210996	0.00199634	3.98539e-06	155193	0.21305	0.00404998	1.64024e-05
		80.9	0.2092	0.00089089	431.632	0.200301	0.00889882	7.9189e-05	73844.9	0.21291	-0.00371004	1.37644e-05	0.991923	0.210834	0.00163435	2.67109e-06	192373	0.21305	0.00384982	1.48211e-05
		86.2	0.2082	0.000951585	505.665	0.200257	0.00794291	6.30899e-05	99236.6	0.21291	-0.00470958	2.21801e-05	0.991409	0.210588	0.00238818	5.7034e-06	266845	0.21305	0.00484963	2.35189e-05
		89.2	0.2086	0.000927067	550.727	0.200236	0.00836395	6.99556e-05	116378	0.212909	-0.00430938	1.85708e-05	0.991118	0.210456	0.00185553	3.44299e-06	318330	0.21305	0.00444955	1.97985e-05
		91.1	0.2082	0.000951585	580.47	0.200224	0.00797604	6.36173e-05	128381	0.212909	-0.00470928	2.21773e-05	0.990934	0.210374	0.00217375	4.72518e-06	354879	0.21305	0.0048495	2.35177e-05
		9.4	0.2629	0.000568929	2.98178	0.243598	0.0193018	0.00037256	3.89581	0.246866	0.0160343	0.000257098	0.999039	0.246701	-0.0161994	0.000262419	3.90674	0.246875	-0.0160245	0.000256786
		19.8	0.2228	0.00026399	13.7614	0.209447	0.0133533	0.00017831	105.341	0.214164	0.00863591	7.4579e-05	0.997984	0.219328	-0.00347153	1.20515e-05	136.47	0.214017	-0.00878252	7.71326e-05
		31.9	0.2183	0.00043047	43.0447	0.20302	0.0152799	0.000233475	968.481	0.213045	0.00525516	2.76167e-05	0.996764	0.215166	-0.00313384	9.82093e-06	1585.74	0.213132	-0.00516753	2.67034e-05
		8.8	0.2725	0.00111905	2.68051	0.248498	0.0240018	0.000576086	3.06841	0.256022	0.0164776	0.000271512	0.999101	0.254798	-0.0177023	0.00031337	3.06865	0.256114	-0.0163861	0.000268504
		8.9	0.2476	7.31405e-05	2.72866	0.247642	-4.24097e-05	1.79858e-09	3.19191	0.254354	-0.00675415	4.56186e-05	0.99909	0.253238	0.00563793	3.17863e-05	3.19278	0.25444	0.00683972	4.67817e-05
		8.7	0.2497	0.00011347	2.63318	0.24937	0.000329964	1.08876e-07	2.95027	0.257749	-0.00804874	6.47822e-05	0.999111	0.256455	0.00675529	4.5634e-05	2.95026	0.257842	0.00814211	6.62939e-05
		9	0.2412	4.63206e-06	2.77763	0.246803	-0.0056025	3.1388e-05	3.32095	0.252744	-0.0115437	0.000133257	0.99908	0.25177	0.0105698	0.000111722	3.32283	0.25282	0.0116197	0.000135017
		9.4	0.2358	1.05481e-05	2.98178	0.243598	-0.00779818	6.08116e-05	3.89581	0.246866	-0.0110657	0.00012245	0.999039	0.246701	0.0109006	0.000118824	3.90674	0.246875	0.0110755	0.000122666
		10	0.2323	4.55325e-05	3.31332	0.239236	-0.00693562	4.81029e-05	4.95352	0.239615	-0.00731485	5.35071e-05	0.998978	0.240971	0.00867053	7.51781e-05	4.99929	0.239483	0.00718307	5.15965e-05
		8	0.3092	0.00492133	2.32422	0.255933	0.0532672	0.0028374	2.26068	0.271427	0.0377731	0.00142681	0.999182	0.271279	-0.037921	0.001438	2.26541	0.271383	-0.0378167	0.0014301
		8	0.2913	0.00273029	2.32422	0.255933	0.0353672	0.00125084	2.26068	0.271427	0.0198731	0.000394941	0.999182	0.271279	-0.020021	0.000400841	2.26541	0.271383	-0.0199167	0.000396675
		7.8	0.2882	0.00241594	2.243	0.257958	0.0302419	0.000914574	2.10333	0.275804	0.0123955	0.000153649	0.999203	0.276671	-0.0115292	0.000132922	2.11053	0.275664	-0.0125358	0.000157147
		7.8	0.2895	0.00254543	2.243	0.257958	0.0315419	0.000994893	2.10333	0.275804	0.0136955	0.000187567	0.999203	0.276671	-0.0128292	0.000164588	2.11053	0.275664	-0.0138358	0.000191431
		8	0.2624	0.000545326	2.32422	0.255933	0.00646724	4.18251e-05	2.26068	0.271427	-0.00902687	8.14845e-05	0.999182	0.271279	0.00887898	7.88363e-05	2.26541	0.271383	0.00898329	8.06994e-05
		8.1	0.2515	0.000155058	2.36599	0.254945	-0.00344529	1.187e-05	2.34553	0.26931	-0.0178099	0.000317192	0.999172	0.268782	0.0172823	0.000298678	2.34913	0.269304	0.0178044	0.000316997
		8.4	0.2471	6.48383e-05	2.49601	0.252083	-0.00498322	2.48325e-05	2.62652	0.263276	-0.0161759	0.000261659	0.999141	0.262075	0.0149752	0.000224257	2.62743	0.263346	0.0162458	0.000263926
		8.3	0.2476	7.31405e-05	2.45188	0.253021	-0.00542058	2.93827e-05	2.52831	0.265232	-0.0176325	0.000310904	0.999152	0.264184	0.0165836	0.000275016	2.52996	0.265283	0.0176835	0.000312706
		8.5	0.2451	3.66294e-05	2.54093	0.251162	-0.00606242	3.67529e-05	2.72949	0.261376	-0.0162759	0.000264904	0.999131	0.260088	0.0149881	0.000224642	2.72984	0.261459	0.0163589	0.000267612
		8.7	0.2422	9.9365e-06	2.63318	0.24937	-0.00717004	5.14094e-05	2.95027	0.257749	-0.0155487	0.000241763	0.999111	0.256455	0.0142553	0.000203213	2.95026	0.257842	0.0156421	0.000244676
		9	0.2403	1.56806e-06	2.77763	0.246803	-0.0065025	4.22826e-05	3.32095	0.252744	-0.0124437	0.000154846	0.99908	0.25177	0.0114698	0.000131557	3.32283	0.25282	0.0125197	0.000156742
		7.7	0.3126	0.00540993	2.20354	0.258996	0.0536041	0.0028734	2.03057	0.278058	0.0345416	0.00119312	0.999213	0.279561	-0.0330391	0.00109158	2.03904	0.27786	-0.0347405	0.0012069
		7.7	0.2786	0.00156438	2.20354	0.258996	0.0196041	0.000384321	2.03057	0.278058	0.000541561	2.93289e-07	0.999213	0.279561	0.000960908	9.23343e-07	2.03904	0.27786	-0.000740498	5.48337e-07
		8	0.2568	0.000315141	2.32422	0.255933	0.000867236	7.52099e-07	2.26068	0.271427	-0.0146269	0.000213945	0.999182	0.271279	0.014479	0.000209641	2.26541	0.271383	0.0145833	0.000212672
		8.2	0.2493	0.000105108	2.40854	0.253975	-0.00467458	2.18517e-05	2.43469	0.267244	-0.0179444	0.000322	0.999162	0.266418	0.017118	0.000293027	2.43725	0.26727	0.0179704	0.000322934
		7.5	0.288	0.00239632	2.12691	0.261122	0.0268784	0.000722447	1.89616	0.282676	0.00532367	2.83415e-05	0.999233	0.285695	-0.00230483	5.31222e-06	1.90718	0.282341	-0.0056595	3.20299e-05
		7.8	0.259	0.000398091	2.243	0.257958	0.00104193	1.08561e-06	2.10333	0.275804	-0.0168045	0.00028239	0.999203	0.276671	0.0176708	0.000312258	2.11053	0.275664	0.0166642	0.000277694
		8.1	0.2514	0.000152577	2.36599	0.254945	-0.00354529	1.25691e-05	2.34553	0.26931	-0.0179099	0.000320764	0.999172	0.268782	0.0173823	0.000302144	2.34913	0.269304	0.0179044	0.000320568
		8.4	0.2467	5.85565e-05	2.49601	0.252083	-0.00538322	2.89791e-05	2.62652	0.263276	-0.0165759	0.00027476	0.999141	0.262075	0.0153752	0.000236398	2.62743	0.263346	0.0166458	0.000277082
		8.6	0.2448	3.30881e-05	2.58665	0.250258	-0.00545806	2.97905e-05	2.83735	0.259533	-0.0147333	0.00021707	0.999121	0.258217	0.0134167	0.000180008	2.83739	0.259624	0.014824	0.00021975
		8.9	0.2434	1.89418e-05	2.72866	0.247642	-0.00424241	1.7998e-05	3.19191	0.254354	-0.0109542	0.000119993	0.99909	0.253238	0.00983793	9.67849e-05	3.19278	0.25444	0.0110397	0.000121875
		9	0.2421	9.31606e-06	2.77763	0.246803	-0.0047025	2.21135e-05	3.32095	0.252744	-0.0106437	0.000113289	0.99908	0.25177	0.00966985	9.3506e-05	3.32283	0.25282	0.0107197	0.000114911
		9.3	0.2409	3.43073e-06	2.92949	0.244376	-0.00347634	1.2085e-05	3.74295	0.248253	-0.00735251	5.40595e-05	0.99905	0.247858	0.00695824	4.84171e-05	3.75077	0.248282	0.00738216	5.44962e-05
		9.7	0.2399	7.26283e-07	3.1437	0.241353	-0.00145253	2.10985e-06	4.39344	0.243019	-0.00311946	9.73104e-06	0.999009	0.243599	0.00369941	1.36857e-05	4.41796	0.242961	0.00306135	9.37189e-06
		10.2	0.2381	8.98283e-07	3.43072	0.237893	0.000207104	4.28919e-08	5.36415	0.23757	0.000529575	2.80449e-07	0.998958	0.239435	0.00133464	1.78126e-06	5.42927	0.23739	-0.000710435	5.04718e-07
		11.2	0.2369	4.61295e-06	4.071	0.231933	0.00496682	2.46693e-05	7.92596	0.229599	0.0073008	5.33017e-05	0.998856	0.233624	-0.00327624	1.07337e-05	8.17452	0.229215	-0.00768468	5.90542e-05
		13	0.235	1.63845e-05	5.45752	0.22382	0.0111797	0.000124985	15.2628	0.221576	0.0134242	0.000180208	0.998673	0.227583	-0.00741722	5.50152e-05	16.4729	0.221071	-0.0139286	0.000194005
		18.2	0.2326	4.15738e-05	11.3374	0.211466	0.0211336	0.000446628	71.2735	0.214764	0.0178356	0.00031811	0.998146	0.22044	-0.0121596	0.000147855	88.7269	0.214539	-0.0180615	0.000326216
		38.1	0.2297	8.73809e-05	66.5462	0.201954	0.0277465	0.000769867	2214.53	0.212968	0.016732	0.00027996	0.996143	0.214129	-0.015571	0.000242456	3961.3	0.213082	-0.0166175	0.000276142
		43	0.2249	0.00020016	89.6964	0.201449	0.0234507	0.000549934	3890.27	0.212942	0.0119577	0.000142988	0.995654	0.213508	-0.0113922	0.000129782	7391.73	0.213067	-0.011833	0.00014002
		54.9	0.2218	0.000297486	164.368	0.200791	0.0210091	0.000441382	12137.6	0.212919	0.00888086	7.88696e-05	0.994473	0.212395	-0.00940546	8.84627e-05	26053.5	0.213054	-0.0087458	7.6489e-05
		64.9	0.22	0.000362818	249.226	0.200522	0.0194784	0.000379407	26460.2	0.212913	0.00708676	5.02221e-05	0.993487	0.211702	-0.00829766	6.88511e-05	61747.2	0.213051	-0.00694873	4.82848e-05
		71	0.2181	0.000438809	311.728	0.200417	0.017683	0.000312687	40206.3	0.212912	0.00518846	2.69202e-05	0.992889	0.211345	-0.00675538	4.56352e-05	98130.2	0.21305	-0.00504952	2.54977e-05
		84.1	0.216	0.0005312	475.488	0.200273	0.0157266	0.000247326	88467.8	0.21291	0.00309026	9.5497e-06	0.991612	0.210684	-0.00531619	2.82619e-05	234976	0.21305	-0.00295031	8.70431e-06
		97.3	0.2144	0.000607513	684.151	0.20019	0.01421	0.000201924	174452	0.212909	0.001491	2.22307e-06	0.990336	0.210118	-0.00428239	1.83389e-05	498354	0.213049	-0.0013506	1.82413e-06
		100.9	0.2136	0.000647589	749.105	0.200174	0.0134265	0.00018027	206615	0.212909	0.000691114	4.77639e-07	0.98999	0.209976	-0.00362441	1.31363e-05	601041	0.213049	-0.000550649	3.03214e-07
		106.8	0.2123	0.000715444	863.309	0.200151	0.0121494	0.000147608	269219	0.212909	-0.000608737	3.7056e-07	0.989425	0.209752	-0.00254797	6.49214e-06	805704	0.213049	0.000749295	5.61443e-07
		119.5	0.2111	0.000781078	1142.97	0.200114	0.0109863	0.000120698	454328	0.212909	-0.00180854	3.2708e-06	0.988214	0.209303	-0.00179714	3.22971e-06	1.43818e+06	0.213049	0.00194922	3.79947e-06
		141.8	0.2094	0.000878991	1752.56	0.200074	0.00932582	8.6971e-05	1.00798e+06	0.212908	-0.00350838	1.23087e-05	0.986111	0.208592	-0.000807909	6.52717e-07	3.47544e+06	0.213049	0.00364917	1.33164e-05
		128.2	0.2093	0.00088493	1362.3	0.200095	0.00920457	8.47242e-05	630250	0.212908	-0.00360846	1.30209e-05	0.98739	0.209016	-0.000284497	8.09385e-08	2.06633e+06	0.213049	0.0037492	1.40565e-05
		124.2	0.209	0.000902869	1258.59	0.200103	0.00889671	7.91514e-05	543748	0.212908	-0.00390849	1.52763e-05	0.987769	0.209146	0.000145825	2.1265e-08	1.75472e+06	0.213049	0.00404921	1.63961e-05
		119.7	0.2096	0.000867172	1147.75	0.200113	0.00948674	8.99981e-05	457880	0.212909	-0.00330853	1.09464e-05	0.988195	0.209296	-0.000303913	9.23632e-08	1.45063e+06	0.213049	0.00344922	1.18971e-05
		114.6	0.2098	0.000855433	1029.48	0.200126	0.00967372	9.35809e-05	373838	0.212909	-0.0031086	9.66339e-06	0.98868	0.209472	-0.000328457	1.07884e-07	1.1589e+06	0.213049	0.00324925	1.05576e-05
		112.8	0.2093	0.00088493	989.57	0.200131	0.00916863	8.40638e-05	347265	0.212909	-0.00360863	1.30222e-05	0.988852	0.209535	0.000234896	5.51761e-08	1.06804e+06	0.213049	0.00374926	1.40569e-05
		109.9	0.2096	0.000867172	927.252	0.20014	0.0094598	8.94878e-05	307595	0.212909	-0.00330868	1.09473e-05	0.989128	0.209639	3.86556e-05	1.49425e-09	933807	0.213049	0.00344927	1.18975e-05
		10	0.2408	3.07028e-06	3.31332	0.239236	0.00156438	2.44728e-06	4.95352	0.239615	0.00118515	1.40457e-06	0.998978	0.240971	0.00017053	2.90803e-08	4.99929	0.239483	-0.00131693	1.7343e-06
		14.8	0.2275	0.000133351	7.16438	0.218145	0.00935467	8.75098e-05	27.4842	0.217722	0.00977837	9.56166e-05	0.99849	0.22413	-0.00337013	1.13578e-05	31.1993	0.217285	-0.0102152	0.00010435
		21	0.2246	0.000208738	15.7837	0.208236	0.0163637	0.000267769	138.439	0.213864	0.0107362	0.000115265	0.997862	0.218645	-0.00595543	3.54671e-05	184.494	0.213765	-0.0108346	0.000117388
		29.1	0.2232	0.000251152	34.417	0.203777	0.0194228	0.000377245	631.438	0.213118	0.0100822	0.000101652	0.997046	0.21578	-0.00741968	5.50516e-05	987.76	0.213183	-0.0100171	0.000100342
		35.2	0.2228	0.00026399	54.7764	0.202373	0.0204267	0.000417251	1531.68	0.212995	0.00980538	9.61456e-05	0.996434	0.21457	-0.00822987	6.77308e-05	2633.84	0.213099	-0.00970069	9.41035e-05
		36.1	0.2214	0.000311444	58.28	0.202231	0.0191694	0.000367465	1722.77	0.212985	0.00841496	7.08116e-05	0.996343	0.214426	-0.00697392	4.86356e-05	2999.93	0.213093	-0.00830682	6.90032e-05
		36.8	0.2202	0.000355239	61.0972	0.202128	0.0180722	0.000326606	1883.94	0.212978	0.00722153	5.21506e-05	0.996273	0.214319	-0.00588133	3.45901e-05	3312.14	0.213089	-0.00711097	5.05659e-05
		40	0.2199	0.000366637	75.0261	0.201733	0.0181673	0.00033005	2777.84	0.212956	0.00694413	4.8221e-05	0.995954	0.213872	-0.00602786	3.63351e-05	5091.01	0.213075	-0.00682491	4.65794e-05
		44	0.2184	0.000426331	94.9435	0.201369	0.0170308	0.000290047	4329.91	0.212939	0.0054612	2.98247e-05	0.995555	0.213396	-0.00500409	2.50409e-05	8321.98	0.213065	-0.00533499	2.84621e-05
		9.4	0.2742	0.00123568	2.98178	0.243598	0.0306018	0.000936471	3.89581	0.246866	0.0273343	0.000747163	0.999039	0.246701	-0.0274994	0.000756215	3.90674	0.246875	-0.0273245	0.00074663
		32.2	0.2245	0.000211638	44.0402	0.202952	0.0215482	0.000464323	1011.63	0.213039	0.011461	0.000131354	0.996734	0.215107	-0.00939307	8.82297e-05	1664.11	0.213129	-0.0113715	0.00012931
		9.1	0.2743	0.00124272	2.82742	0.245978	0.0283217	0.000802118	3.45569	0.251191	0.0231095	0.000534049	0.99907	0.250388	-0.0239124	0.000571803	3.45904	0.251254	-0.0230463	0.000531134
		9.8	0.2413	5.0725e-06	3.19938	0.240633	0.000667115	4.45043e-07	4.57294	0.241837	-0.000537486	2.88891e-07	0.998999	0.242676	0.00137556	1.89216e-06	4.6036	0.241755	0.000455104	2.0712e-07
		8.3	0.2878	0.00237678	2.45188	0.253021	0.0347794	0.00120961	2.52831	0.265232	0.0225675	0.000509293	0.999152	0.264184	-0.0236164	0.000557734	2.52996	0.265283	-0.0225165	0.000506993
		8.5	0.2571	0.000325883	2.54093	0.251162	0.00593758	3.52549e-05	2.72949	0.261376	-0.00427586	1.8283e-05	0.999131	0.260088	0.00298808	8.92861e-06	2.72984	0.261459	0.00435885	1.89996e-05
		7.9	0.3081	0.00476821	2.28322	0.256937	0.051163	0.00261765	2.17999	0.273593	0.0345072	0.00119075	0.999192	0.273909	-0.0341911	0.00116903	2.18593	0.273504	-0.0345958	0.00119687
		8.1	0.2622	0.000536025	2.36599	0.254945	0.00725471	5.26308e-05	2.34553	0.26931	-0.00710988	5.05504e-05	0.999172	0.268782	0.0065823	4.33267e-05	2.34913	0.269304	0.00710442	5.04727e-05
		8.3	0.253	0.000194665	2.45188	0.253021	-2.05825e-05	4.23637e-10	2.52831	0.265232	-0.0122325	0.000149633	0.999152	0.264184	0.0111836	0.000125073	2.52996	0.265283	0.0122835	0.000150884
		8.5	0.2483	8.56036e-05	2.54093	0.251162	-0.00286242	8.19345e-06	2.72949	0.261376	-0.0130759	0.000170978	0.999131	0.260088	0.0117881	0.000138959	2.72984	0.261459	0.0131589	0.000173155
		7.7	0.2807	0.00173491	2.20354	0.258996	0.0217041	0.000471068	2.03057	0.278058	0.00264156	6.97785e-06	0.999213	0.279561	-0.00113909	1.29753e-06	2.03904	0.27786	-0.0028405	8.06843e-06
		7.8	0.3092	0.00492133	2.243	0.257958	0.0512419	0.00262574	2.10333	0.275804	0.0333955	0.00111526	0.999203	0.276671	-0.0325292	0.00105815	2.11053	0.275664	-0.0335358	0.00112465
		8	0.2644	0.000642735	2.32422	0.255933	0.00846724	7.16941e-05	2.26068	0.271427	-0.00702687	4.9377e-05	0.999182	0.271279	0.00687898	4.73204e-05	2.26541	0.271383	0.00698329	4.87663e-05
		8.2	0.2549	0.000251293	2.40854	0.253975	0.000925418	8.56398e-07	2.43469	0.267244	-0.0123444	0.000152383	0.999162	0.266418	0.011518	0.000132665	2.43725	0.26727	0.0123704	0.000153026
		8.5	0.2492	0.000103068	2.54093	0.251162	-0.00196242	3.85109e-06	2.72949	0.261376	-0.0121759	0.000148252	0.999131	0.260088	0.0108881	0.00011855	2.72984	0.261459	0.0122589	0.000150279
		8.8	0.246	4.83334e-05	2.68051	0.248498	-0.0024982	6.241e-06	3.06841	0.256022	-0.0100224	0.000100448	0.999101	0.254798	0.00879773	7.74001e-05	3.06865	0.256114	0.0101139	0.000102291
		9.2	0.2442	2.65454e-05	2.87804	0.24517	-0.000969655	9.4023e-07	3.5963	0.249694	-0.00549375	3.01813e-05	0.99906	0.249086	0.00488553	2.38684e-05	3.60161	0.249741	0.00554132	3.07063e-05
		9.6	0.2424	1.12374e-05	3.08888	0.242086	0.000313514	9.82912e-08	4.22087	0.244251	-0.00185054	3.4245e-06	0.999019	0.244576	0.00217556	4.73307e-06	4.2401	0.244216	0.00181608	3.29814e-06
		8.1	0.2678	0.00082669	2.36599	0.254945	0.0128547	0.000165243	2.34553	0.26931	-0.00150988	2.27973e-06	0.999172	0.268782	0.000982301	9.64915e-07	2.34913	0.269304	0.00150442	2.26327e-06
		8.6	0.2555	0.000270676	2.58665	0.250258	0.00524194	2.74779e-05	2.83735	0.259533	-0.0040333	1.62675e-05	0.999121	0.258217	0.00271672	7.38056e-06	2.83739	0.259624	0.00412398	1.70072e-05
		9.1	0.2535	0.000208867	2.82742	0.245978	0.00752169	5.65758e-05	3.45569	0.251191	0.0023095	5.33378e-06	0.99907	0.250388	-0.0031124	9.68703e-06	3.45904	0.251254	-0.00224634	5.04606e-06
		9.7	0.2498	0.00011561	3.1437	0.241353	0.00844747	7.13597e-05	4.39344	0.243019	0.00678054	4.59757e-05	0.999009	0.243599	-0.00620059	3.84473e-05	4.41796	0.242961	-0.00683865	4.67671e-05
		10.4	0.2472	6.64587e-05	3.55163	0.236603	0.0105971	0.000112299	5.80644	0.235692	0.0115081	0.000132437	0.998938	0.238046	-0.00915419	8.37993e-05	5.89577	0.235464	-0.0117364	0.000137742
		11.1	0.2446	3.08272e-05	4.00291	0.232476	0.0121236	0.000146982	7.62804	0.230251	0.0143489	0.000205892	0.998866	0.234095	-0.0105049	0.000110352	7.85025	0.229883	-0.0147169	0.000216587
		11.8	0.2433	1.80814e-05	4.49897	0.228896	0.0144045	0.000207489	9.93425	0.226225	0.017075	0.000291556	0.998795	0.231162	-0.0121384	0.000147342	10.39	0.225768	-0.0175319	0.000307367
		10.1	0.2494	0.000107169	3.37158	0.238558	0.0108424	0.000117559	5.15498	0.238571	0.0108289	0.000117264	0.998968	0.240183	-0.0092171	8.49549e-05	5.20986	0.238415	-0.0109853	0.000120677
		9.5	0.2475	7.14401e-05	3.0349	0.242835	0.00466504	2.17626e-05	4.05505	0.245532	0.00196783	3.87237e-06	0.999029	0.245608	-0.00189209	3.58002e-06	4.06977	0.24552	-0.00197957	3.9187e-06
		8.8	0.2736	0.00119386	2.68051	0.248498	0.0251018	0.0006301	3.06841	0.256022	0.0175776	0.000308973	0.999101	0.254798	-0.0188023	0.000353525	3.06865	0.256114	-0.0174861	0.000305764
		9.3	0.2576	0.000344185	2.92949	0.244376	0.0132237	0.000174865	3.74295	0.248253	0.00934749	8.73755e-05	0.99905	0.247858	-0.00974176	9.49019e-05	3.75077	0.248282	-0.00931784	8.68222e-05
		9.9	0.2521	0.000170361	3.25592	0.239927	0.0121727	0.000148174	4.75957	0.240703	0.0113969	0.000129889	0.998989	0.2418	-0.0102996	0.000106082	4.79729	0.240596	-0.0115039	0.00013234
		9.9	0.2541	0.000226569	3.25592	0.239927	0.0141727	0.000200865	4.75957	0.240703	0.0133969	0.000179476	0.998989	0.2418	-0.0122996	0.000151281	4.79729	0.240596	-0.0135039	0.000182355
		7.9	0.2845	0.0020659	2.28322	0.256937	0.027563	0.000759718	2.17999	0.273593	0.0109072	0.000118968	0.999192	0.273909	-0.0105911	0.000112171	2.18593	0.273504	-0.0109958	0.000120907
		7.7	0.2944	0.00306387	2.20354	0.258996	0.0354041	0.00125345	2.03057	0.278058	0.0163416	0.000267047	0.999213	0.279561	-0.0148391	0.000220199	2.03904	0.27786	-0.0165405	0.000273588
		8.5	0.264	0.000622613	2.54093	0.251162	0.0128376	0.000164803	2.72949	0.261376	0.00262414	6.88612e-06	0.999131	0.260088	-0.00391192	1.53031e-05	2.72984	0.261459	-0.00254115	6.45742e-06
		7.5	0.3064	0.00453632	2.12691	0.261122	0.0452784	0.00205013	1.89616	0.282676	0.0237237	0.000562813	0.999233	0.285695	-0.0207048	0.00042869	1.90718	0.282341	-0.0240595	0.000578859
		8.3	0.2652	0.000683939	2.45188	0.253021	0.0121794	0.000148338	2.52831	0.265232	-3.24736e-05	1.05453e-09	0.999152	0.264184	-0.00101639	1.03305e-06	2.52996	0.265283	8.34981e-05	6.97193e-09
		8.9	0.2579	0.000355406	2.72866	0.247642	0.0102576	0.000105218	3.19191	0.254354	0.00354585	1.2573e-05	0.99909	0.253238	-0.00466207	2.17349e-05	3.19278	0.25444	-0.00346028	1.19736e-05
		9.6	0.2541	0.000226569	3.08888	0.242086	0.0120135	0.000144325	4.22087	0.244251	0.00984946	9.70119e-05	0.999019	0.244576	-0.00952444	9.07149e-05	4.2401	0.244216	-0.00988392	9.76919e-05
		10.1	0.2515	0.000155058	3.37158	0.238558	0.0129424	0.000167507	5.15498	0.238571	0.0129289	0.000167156	0.998968	0.240183	-0.0113171	0.000128077	5.20986	0.238415	-0.0130853	0.000171226
		10.5	0.2497	0.00011347	3.61341	0.235977	0.0137229	0.000188319	6.03997	0.234811	0.014889	0.000221683	0.998927	0.237401	-0.0122995	0.000151277	6.14343	0.23456	-0.0151399	0.000229218
		11	0.2473	6.80992e-05	3.93573	0.233031	0.0142693	0.000203613	7.34001	0.230932	0.0163684	0.000267924	0.998877	0.234587	-0.0127131	0.000161623	7.53791	0.230581	-0.0167194	0.000279537
		11.1	0.2466	5.70361e-05	4.00291	0.232476	0.0141236	0.000199477	7.62804	0.230251	0.0163489	0.000267288	0.998866	0.234095	-0.0125049	0.000156372	7.85025	0.229883	-0.0167169	0.000279455
		11.5	0.2453	3.90903e-05	4.2808	0.230368	0.0149318	0.00022296	8.88132	0.227804	0.0174962	0.000306119	0.998826	0.23232	-0.0129798	0.000168474	9.22229	0.227379	-0.0179214	0.000321175
		7.8	0.3252	0.00742221	2.243	0.257958	0.0672419	0.00452148	2.10333	0.275804	0.0493955	0.00243992	0.999203	0.276671	-0.0485292	0.00235508	2.11053	0.275664	-0.0495358	0.0024538
		8.5	0.2635	0.000597911	2.54093	0.251162	0.0123376	0.000152216	2.72949	0.261376	0.00212414	4.51197e-06	0.999131	0.260088	-0.00341192	1.16412e-05	2.72984	0.261459	-0.00204115	4.16628e-06
		0		0.13348	1	0.33		0.0521527	1	0.3452		0.0334243	1	0.3452		0.0289431	1	0.3452		0.0337169
		1			1.00732	0.329056		SSE	1.00001	0.345199		SSE	0.999898	0.345165		SSE	1.00003	0.345196		SSE
		2		0.0173976	1.04138	0.324834		0.0170217	1.00055	0.345128		0.0136268	0.999795	0.345129		0.0126805	1.00099	0.345069		0.0136863
		2.4			1.06528	0.322034		RMSE	1.00153	0.344997		RMSE	0.999754	0.345113		RMSE	1.00255	0.344864		RMSE
		2.8			1.09597	0.318617			1.00367	0.344716			0.999713	0.345093			1.00564	0.344459
		3.2			1.134	0.314638		0.0170217	1.00781	0.344175		0.0136268	0.999672	0.345056		0.0126805	1.01122	0.343733		0.0136863
		3.5			1.16765	0.311335			1.01296	0.343508			0.999642	0.345001			1.01782	0.342887
		3.8			1.20592	0.307802			1.02062	0.342527			0.999611	0.344894			1.02723	0.341697
		4.1			1.249	0.304083			1.03166	0.341141			0.99958	0.344688			1.04029	0.340082
		4.4			1.29708	0.300225			1.04713	0.339246			0.99955	0.344304			1.05799	0.337957
		4.7			1.35033	0.296273			1.06829	0.336743			0.999519	0.343612			1.08148	0.335244
		4			1.23409	0.305341			1.02754	0.341654			0.999591	0.344772			1.03547	0.340673
		4.5			1.31424	0.298916			1.05348	0.338484			0.999539	0.344115			1.06511	0.337122
		5			1.40894	0.292268			1.09663	0.333543			0.999488	0.342417			1.1121	0.331879
		5.2			1.45107	0.289589			1.12035	0.330989			0.999468	0.34121			1.13723	0.329253
		5.4			1.4957	0.286916			1.14858	0.328087			0.999447	0.339561			1.16672	0.326317
		5.6			1.54288	0.284258			1.18193	0.324837			0.999427	0.337362			1.20111	0.323073
		5.8			1.59266	0.281625			1.22106	0.32125			0.999407	0.334506			1.241	0.319537
		6			1.64508	0.279024			1.26666	0.31735			0.999386	0.330907			1.28704	0.315727
		6.1			1.67229	0.277738			1.29212	0.315292			0.999376	0.328811			1.31258	0.313729
		6.2			1.70019	0.276462			1.31947	0.313169			0.999366	0.326516			1.33992	0.311675
		6.3			1.72876	0.275198			1.34883	0.310987			0.999356	0.324025			1.36916	0.309569
		6.4			1.75803	0.273947			1.38028	0.308752			0.999345	0.321346			1.40039	0.307416
		6.5			1.78799	0.272708			1.41394	0.306471			0.999335	0.318493			1.43371	0.305223
		6.6			1.81864	0.271482			1.44991	0.30415			0.999325	0.315484			1.46924	0.302994
		6.7			1.85001	0.27027			1.4883	0.301796			0.999315	0.312341			1.50708	0.300736
		6.8			1.88208	0.269073			1.52921	0.299418			0.999305	0.309089			1.54734	0.298454
		6.9			1.91487	0.26789			1.57277	0.297022			0.999294	0.305757			1.59013	0.296156
		7			1.94837	0.266722			1.61908	0.294616			0.999284	0.302375			1.63559	0.293846
		7.1			1.98261	0.26557			1.66826	0.292207			0.999274	0.298971			1.68382	0.291532
		7.2			2.01757	0.264434			1.72044	0.289802			0.999264	0.295576			1.73497	0.289218
		7.3			2.05328	0.263313			1.77574	0.287408			0.999254	0.292216			1.78915	0.286912
		7.4			2.08972	0.262209			1.83427	0.285031			0.999243	0.288916			1.84651	0.284617
		7.5			2.12691	0.261122			1.89616	0.282676			0.999233	0.285695			1.90718	0.282341
		7.6			2.16485	0.26005			1.96155	0.280351			0.999223	0.282572			1.97131	0.280086
		7.7			2.20354	0.258996			2.03057	0.278058			0.999213	0.279561			2.03904	0.27786
		7.8			2.243	0.257958			2.10333	0.275804			0.999203	0.276671			2.11053	0.275664
		7.9			2.28322	0.256937			2.17999	0.273593			0.999192	0.273909			2.18593	0.273504
		8			2.32422	0.255933			2.26068	0.271427			0.999182	0.271279			2.26541	0.271383
		8.1			2.36599	0.254945			2.34553	0.26931			0.999172	0.268782			2.34913	0.269304
		8.2			2.40854	0.253975			2.43469	0.267244			0.999162	0.266418			2.43725	0.26727
		8.3			2.45188	0.253021			2.52831	0.265232			0.999152	0.264184			2.52996	0.265283
		8.4			2.49601	0.252083			2.62652	0.263276			0.999141	0.262075			2.62743	0.263346
		8.5			2.54093	0.251162			2.72949	0.261376			0.999131	0.260088			2.72984	0.261459
		8.6			2.58665	0.250258			2.83735	0.259533			0.999121	0.258217			2.83739	0.259624
		8.7			2.63318	0.24937			2.95027	0.257749			0.999111	0.256455			2.95026	0.257842
		8.8			2.68051	0.248498			3.06841	0.256022			0.999101	0.254798			3.06865	0.256114
		8.9			2.72866	0.247642			3.19191	0.254354			0.99909	0.253238			3.19278	0.25444
		9			2.77763	0.246803			3.32095	0.252744			0.99908	0.25177			3.32283	0.25282
		10			3.31332	0.239236			4.95352	0.239615			0.998978	0.240971			4.99929	0.239483
		11			3.93573	0.233031			7.34001	0.230932			0.998877	0.234587			7.53791	0.230581
		12			4.64912	0.227962			10.6938	0.225279			0.998775	0.230458			11.2402	0.224806
		13			5.45752	0.22382			15.2628	0.221576			0.998673	0.227583			16.4729	0.221071
		15			7.37475	0.217628			29.2257	0.217435			0.99847	0.223835			33.3638	0.21701
		20			14.0861	0.209229			110.371	0.214107			0.997963	0.219207			143.676	0.213969
		27			28.7105	0.204528			445.558	0.213205			0.997257	0.216331			671.599	0.213246
		35			54.0158	0.202407			1491.57	0.212997			0.996454	0.214603			2557.6	0.213101
		45			100.372	0.201295			4807.64	0.212936			0.995455	0.213288			9344.39	0.213063
		70			300.902	0.200432			37636	0.212912			0.992987	0.211401			91208.5	0.213051
		150			2016.87	0.200064			1.30967e+06	0.212908			0.985345	0.208349			4.64424e+06	0.213049
		350			16766.1	0.200008			6.77587e+07	0.212908			0.967754	0.203707			3.66874e+08	0.213049
		500			40895	0.200003			3.5678e+08	0.212908			0.955767	0.200908			2.30847e+09	0.213049
		700			94838.5	0.200001			1.70991e+09	0.212908			0.941112	0.197609			1.30884e+10	0.213049
		1000			231333	0.200001			9.00346e+09	0.212908			0.921457	0.193286			8.23554e+10	0.213049

## Sheet: M0 Fitting
		FD			VWC vG				VWC vG-M				VWC FX				VWC G
		w	O	(O-Omean)^2	f(a)	vG(O)	residual	residual2	f(a)	vG-M(O)	residual	residual2	f(b)	FX(O)	residual	residual2	f(c)	G(O)	residual	residual2			vG		vG	vG-M	F-X	G		For Plaxis	vG	vG-M			Limit				vG-M	F-X	G
		16.9	0.3564	0.000386756	9.58918	0.348343	0.00805726	6.49195e-05	10129.5	0.349281	0.00711863	5.06749e-05	0.998277	0.347408	-0.00899247	8.08646e-05	15804.1	0.349418	-0.00698217	4.87507e-05			1/a	kpa	7.15	6.57734	6.13364	6.65964		a	1.28571	1.2959	m-1			Lowest	Highest		7.01	6.27	7.01
		27	0.3529	0.000536669	28.7105	0.342786	0.0101136	0.000102284	986897	0.349274	0.00362616	1.3149e-05	0.997257	0.345219	-0.00768052	5.89904e-05	2.04733e+06	0.349413	-0.003487	1.21592e-05			n	_	2.5	10.7736	15	10.3817		n	2.5	10.7736	_		a	4.6	8.6		15	15	15
		40	0.3494	0.000711081	75.0261	0.341066	0.0083337	6.94506e-05	4.59817e+07	0.349274	0.000126235	1.59352e-08	0.995954	0.343925	-0.00547495	2.99751e-05	1.21146e+08	0.349413	1.29622e-05	1.6802e-10			Or	_	0.34	0.349274	0.341941	0.349413		m	1	0.90718	_		n	1	15		0.35	0.343	0.35
		55.1	0.347	0.000844839	165.859	0.340482	0.00651766	4.24799e-05	1.05198e+09	0.349274	-0.00227376	5.17e-06	0.994453	0.342939	-0.0040608	1.64901e-05	3.36759e+09	0.349413	0.00241296	5.82238e-06			Os	_	0.42	0.4263	0.412429	0.4263		Sr	0.523077	0.537344	_		m	0.1	2		0.405	0.405	0.405
		68.2	0.3437	0.00104757	281.993	0.340284	0.00341631	1.16711e-05	8.45984e+09	0.349274	-0.00557376	3.10668e-05	0.993163	0.342251	-0.00144934	2.10059e-06	3.08324e+10	0.349413	0.00571296	3.26379e-05			a	kpa-1	0.13986	0.152037	0.163035	0.150158		Ss	1	1	_		OR	0.3225	0.3625
		61.8	0.3425	0.00112668	220.637	0.340363	0.00213741	4.56854e-06	3.22919e+09	0.349274	-0.00677376	4.58839e-05	0.993792	0.342575	7.45647e-05	5.55989e-09	1.10844e+10	0.349413	0.00691296	4.7789e-05			m	_	1	0.90718	0.95	-							OS	0.3863	0.4263
		50.6	0.3429	0.00109999	134.233	0.340596	0.00230402	5.30851e-06	4.57483e+08	0.349274	-0.00637376	4.06249e-05	0.994899	0.343204	0.000303814	9.23031e-08	1.39054e+09	0.349413	0.00651296	4.24187e-05
		53.7	0.3438	0.0010411	155.586	0.340514	0.00328582	1.07966e-05	8.18024e+08	0.349274	-0.00547376	2.99621e-05	0.994592	0.34302	-0.000780434	6.09077e-07	2.57798e+09	0.349413	0.00561296	3.15053e-05			1m head	9.80414	kpa					Deviation	vG	vG-M	F-X	G		a	6.6
		55.3	0.3449	0.000971326	167.36	0.340478	0.00442199	1.9554e-05	1.0899e+09	0.349274	-0.00437376	1.91298e-05	0.994433	0.342928	-0.00197215	3.88939e-06	3.49668e+09	0.349413	0.00451296	2.03668e-05					1/a	0.729284	0.670873	m		SSE	0.0151466	0.00456459	0.00467539	0.00458664		OR	0.3425
		54.3	0.3452	0.000952717	159.94	0.3405	0.00469981	2.20883e-05	9.11861e+08	0.349274	-0.00407376	1.65955e-05	0.994532	0.342985	-0.00221508	4.90658e-06	2.89319e+09	0.349413	0.00421296	1.7749e-05					a	1.37121	1.49059	m-1		RMSE	0.0091732	0.00503575	0.00509651	0.0050479		OS	0.4063
		56.3	0.3454	0.00094041	174.983	0.340457	0.00494281	2.44314e-05	1.29855e+09	0.349274	-0.00387376	1.5006e-05	0.994335	0.342872	-0.00252843	6.39296e-06	4.21172e+09	0.349413	0.00401296	1.61039e-05										R2	0.665763	0.899274	0.896829	0.898787
		8.3	0.3478	0.000798973	2.45188	0.372628	-0.0248281	0.000616432	10.4304	0.356659	-0.00885853	7.84736e-05	0.999152	0.360654	0.0128536	0.000165216	10.8351	0.356509	0.0087091	7.58484e-05
		8.9	0.3486	0.000754387	2.72866	0.369318	-0.0207184	0.000429252	19.8852	0.353147	-0.00454731	2.0678e-05	0.99909	0.357297	0.00869672	7.5633e-05	21.2986	0.353023	0.00442291	1.95622e-05
		11	0.3496	0.000700455	3.93573	0.360327	-0.0107266	0.00011506	152.898	0.349778	-0.00017754	3.15205e-08	0.998877	0.351784	0.00218415	4.77049e-06	184.068	0.349831	0.00023067	5.32089e-08
		8	0.3519	0.000584001	2.32422	0.37442	-0.0225202	0.000507158	7.5205	0.359516	-0.00761593	5.80024e-05	0.999182	0.363036	0.011136	0.000124011	7.71109	0.359384	0.00748394	5.60093e-05
		7.4	0.3564	0.000386756	2.08972	0.378283	-0.0218827	0.000478851	3.96069	0.368721	-0.0123214	0.000151817	0.999243	0.370311	0.0139106	0.000193506	3.98735	0.368696	0.0122957	0.000151185
		7.4	0.3773	1.52248e-06	2.08972	0.378283	-0.000982674	9.65648e-07	3.96069	0.368721	0.00857858	7.3592e-05	0.999243	0.370311	-0.00698937	4.88513e-05	3.98735	0.368696	-0.00860428	7.40336e-05
		6.9	0.4019	0.00066739	1.91487	0.381778	0.0201216	0.00040488	2.44172	0.38082	0.0210804	0.000444384	0.999294	0.380606	-0.0212941	0.000453439	2.44498	0.38086	-0.0210401	0.000442687
		7	0.3901	0.00019695	1.94837	0.38106	0.00904014	8.17241e-05	2.67322	0.378088	0.0120122	0.000144293	0.999284	0.378151	-0.0119487	0.000142771	2.67778	0.378126	-0.0119741	0.000143379
		6.9	0.385	7.98144e-05	1.91487	0.381778	0.00322163	1.03789e-05	2.44172	0.38082	0.00418041	1.74758e-05	0.999294	0.380606	-0.00439411	1.93082e-05	2.44498	0.38086	-0.00414012	1.71406e-05
		7	0.3806	2.05561e-05	1.94837	0.38106	-0.000459862	2.11473e-07	2.67322	0.378088	0.0025122	6.31115e-06	0.999284	0.378151	-0.00244866	5.99595e-06	2.67778	0.378126	-0.00247411	6.12123e-06
		7.1	0.3791	9.20448e-06	1.98261	0.380351	-0.00125087	1.56467e-06	2.93689	0.375501	0.00359911	1.29536e-05	0.999274	0.375903	-0.00319715	1.02218e-05	2.94398	0.37553	-0.0035703	1.27471e-05
		7.2	0.3784	5.44704e-06	2.01757	0.379652	-0.00125158	1.56644e-06	3.23653	0.373073	0.00532718	2.83789e-05	0.999264	0.373854	-0.00454551	2.06617e-05	3.24777	0.373087	-0.00531321	2.82302e-05
		7.2	0.3775	2.05604e-06	2.01757	0.379652	-0.00215158	4.62928e-06	3.23653	0.373073	0.00442718	1.95999e-05	0.999264	0.373854	-0.00364551	1.32897e-05	3.24777	0.373087	-0.00441321	1.94764e-05
		7.3	0.3752	7.50148e-07	2.05328	0.378962	-0.00376213	1.41536e-05	3.57627	0.370812	0.00438811	1.92555e-05	0.999254	0.371995	-0.00320488	1.02712e-05	3.59383	0.370807	-0.00439285	1.92972e-05
		7.4	0.3717	1.90629e-05	2.08972	0.378283	-0.00658267	4.33316e-05	3.96069	0.368721	0.00297858	8.87193e-06	0.999243	0.370311	-0.00138937	1.93035e-06	3.98735	0.368696	-0.00300428	9.02568e-06
		7.6	0.3698	3.92641e-05	2.16485	0.376954	-0.00715411	5.11813e-05	4.88401	0.365045	0.00475514	2.26114e-05	0.999223	0.367404	-0.00239557	5.73876e-06	4.94026	0.364976	-0.00482369	2.3268e-05
		7	0.3716	1.99461e-05	1.94837	0.38106	-0.00945986	8.9489e-05	2.67322	0.378088	-0.0064878	4.20915e-05	0.999284	0.378151	0.00655134	4.292e-05	2.67778	0.378126	0.00652589	4.25872e-05
		7	0.3733	7.65137e-06	1.94837	0.38106	-0.00775986	6.02155e-05	2.67322	0.378088	-0.0047878	2.2923e-05	0.999284	0.378151	0.00485134	2.35355e-05	2.67778	0.378126	0.00482589	2.32892e-05
		7.1	0.3722	1.49468e-05	1.98261	0.380351	-0.00815087	6.64367e-05	2.93689	0.375501	-0.00330089	1.08959e-05	0.999274	0.375903	0.00370285	1.37111e-05	2.94398	0.37553	0.0033297	1.10869e-05
		6.8	0.3929	0.00028338	1.88208	0.382506	0.0103938	0.000108031	2.23897	0.383676	0.00922368	8.50763e-05	0.999305	0.383265	-0.00963547	9.28423e-05	2.24176	0.383711	-0.00918949	8.44467e-05
		6.8	0.3879	0.000140041	1.88208	0.382506	0.0053938	2.90931e-05	2.23897	0.383676	0.00422368	1.78395e-05	0.999305	0.383265	-0.00463547	2.14876e-05	2.24176	0.383711	-0.00418949	1.75518e-05
		6.8	0.3841	6.45434e-05	1.88208	0.382506	0.0015938	2.5402e-06	2.23897	0.383676	0.000423684	1.79508e-07	0.999305	0.383265	-0.000835473	6.98015e-07	2.24176	0.383711	-0.00038949	1.51703e-07
		6.9	0.3806	2.05561e-05	1.91487	0.381778	-0.00117837	1.38857e-06	2.44172	0.38082	-0.000219594	4.82214e-08	0.999294	0.380606	5.89491e-06	3.475e-11	2.44498	0.38086	0.00025988	6.75379e-08
		7.1	0.3766	2.85037e-07	1.98261	0.380351	-0.00375087	1.4069e-05	2.93689	0.375501	0.00109911	1.20804e-06	0.999274	0.375903	-0.000697154	4.86024e-07	2.94398	0.37553	-0.0010703	1.14555e-06
		7.3	0.373	9.40104e-06	2.05328	0.378962	-0.00596213	3.5547e-05	3.57627	0.370812	0.00218811	4.78782e-06	0.999254	0.371995	-0.00100488	1.00978e-06	3.59383	0.370807	-0.00219285	4.80861e-06
		7.5	0.3687	5.42596e-05	2.12691	0.377613	-0.00891331	7.9447e-05	4.39478	0.366801	0.0018995	3.6081e-06	0.999233	0.368786	8.55841e-05	7.32464e-09	4.43405	0.366753	-0.00194689	3.79038e-06
		8.1	0.3638	0.000150457	2.36599	0.373812	-0.0100125	0.00010025	8.38688	0.358458	0.00534211	2.85381e-05	0.999172	0.362173	-0.00162726	2.64796e-06	8.63489	0.358317	-0.0054828	3.00611e-05			Ow	Or + (Os-Or)/f(a)
		8.9	0.3594	0.000277759	2.72866	0.369318	-0.00991841	9.83748e-05	19.8852	0.353147	0.00625269	3.90961e-05	0.99909	0.357297	-0.00210328	4.42378e-06	21.2986	0.353023	-0.00637709	4.06672e-05			f(a)	[1+(aw)^n]^(1-1/n)
		10.5	0.3547	0.000456511	3.61341	0.36214	-0.00743973	5.53496e-05	97.2617	0.350066	0.00463429	2.14766e-05	0.998927	0.35264	-0.00205952	4.24163e-06	113.945	0.350088	-0.00461227	2.1273e-05
		16.9	0.3512	0.000618323	9.58918	0.348343	0.00285726	8.16395e-06	10129.5	0.349281	0.00191863	3.68115e-06	0.998277	0.347408	-0.00379247	1.43828e-05	15804.1	0.349418	-0.00178217	3.17614e-06
		25.4	0.3488	0.000743441	24.7859	0.343228	0.00557236	3.10511e-05	543223	0.349274	-0.000473905	2.24586e-07	0.997418	0.345447	-0.00335268	1.12405e-05	1.08582e+06	0.349413	0.000613032	3.75809e-07			Crest
		32.3	0.3478	0.000798973	44.3752	0.341803	0.00599719	3.59663e-05	5.68899e+06	0.349274	-0.00147378	2.17202e-06	0.996724	0.344602	-0.00319804	1.02274e-05	1.3161e+07	0.349413	0.00161297	2.60166e-06			Mean observed value	0.376066
		42.2	0.3471	0.000839036	85.6284	0.340934	0.00616573	3.80162e-05	7.7597e+07	0.349274	-0.00217376	4.72525e-06	0.995734	0.34376	-0.0033396	1.11529e-05	2.11207e+08	0.349413	0.00231296	5.34979e-06			SSTot	0.0453169
		42.7	0.3474	0.000821746	88.1575	0.340907	0.00649253	4.2153e-05	8.70645e+07	0.349274	-0.00187376	3.51099e-06	0.995684	0.343724	-0.00367571	1.35108e-05	2.3868e+08	0.349413	0.00201296	4.05202e-06			vG
		42.7	0.3475	0.000816023	88.1575	0.340907	0.00659253	4.34615e-05	8.70645e+07	0.349274	-0.00177376	3.14624e-06	0.995684	0.343724	-0.00377571	1.4256e-05	2.3868e+08	0.349413	0.00191296	3.65942e-06			SSR	0.0151466
		7.8	0.3671	8.03911e-05	2.243	0.375667	-0.00856651	7.3385e-05	6.05236	0.362	0.00509959	2.60059e-05	0.999203	0.365015	-0.00208502	4.34729e-06	6.15991	0.361895	-0.00520518	2.70939e-05			R2	0.665763
		7.4	0.384	6.29466e-05	2.08972	0.378283	0.00571733	3.26878e-05	3.96069	0.368721	0.0152786	0.000233435	0.999243	0.370311	-0.0136894	0.000187399	3.98735	0.368696	-0.0153043	0.000234221			vG-M
		7.2	0.3838	5.9813e-05	2.01757	0.379652	0.00414842	1.72094e-05	3.23653	0.373073	0.0107272	0.000115072	0.999264	0.373854	-0.00994551	9.89132e-05	3.24777	0.373087	-0.0107132	0.000114773			SSR	0.00456459
		7	0.382	3.5211e-05	1.94837	0.38106	0.000940138	8.83859e-07	2.67322	0.378088	0.0039122	1.53053e-05	0.999284	0.378151	-0.00384866	1.48122e-05	2.67778	0.378126	-0.00387411	1.50087e-05			R2	0.899274
		7	0.3803	1.79258e-05	1.94837	0.38106	-0.000759862	5.77391e-07	2.67322	0.378088	0.0022122	4.89383e-06	0.999284	0.378151	-0.00214866	4.61675e-06	2.67778	0.378126	-0.00217411	4.72676e-06			FX
		7.1	0.3779	3.36315e-06	1.98261	0.380351	-0.00245087	6.00676e-06	2.93689	0.375501	0.00239911	5.75573e-06	0.999274	0.375903	-0.00199715	3.98862e-06	2.94398	0.37553	-0.0023703	5.61834e-06			SSR	0.00467539
		7.1	0.3763	5.4704e-08	1.98261	0.380351	-0.00405087	1.64095e-05	2.93689	0.375501	0.00079911	6.38576e-07	0.999274	0.375903	-0.000397154	1.57731e-07	2.94398	0.37553	-0.000770304	5.93368e-07			R2	0.896829
		7	0.3744	2.77593e-06	1.94837	0.38106	-0.00665986	4.43538e-05	2.67322	0.378088	-0.0036878	1.35999e-05	0.999284	0.378151	0.00375134	1.40725e-05	2.67778	0.378126	0.00372589	1.38822e-05			G
		7.2	0.3734	7.10815e-06	2.01757	0.379652	-0.00625158	3.90822e-05	3.23653	0.373073	0.000327182	1.07048e-07	0.999264	0.373854	0.00045449	2.06561e-07	3.24777	0.373087	-0.000313213	9.81021e-08			SSR	0.00458664
		7.3	0.3709	2.66887e-05	2.05328	0.378962	-0.00806213	6.4998e-05	3.57627	0.370812	8.81077e-05	7.76296e-09	0.999254	0.371995	0.00109512	1.1993e-06	3.59383	0.370807	-9.28548e-05	8.62202e-09			R2	0.898787
		7.4	0.3685	5.7246e-05	2.08972	0.378283	-0.00978267	9.57007e-05	3.96069	0.368721	-0.000221421	4.90274e-08	0.999243	0.370311	0.00181063	3.27838e-06	3.98735	0.368696	0.000195723	3.83073e-08
		7.6	0.3662	9.73401e-05	2.16485	0.376954	-0.0107541	0.000115651	4.88401	0.365045	0.00115514	1.33435e-06	0.999223	0.367404	0.00120443	1.45065e-06	4.94026	0.364976	-0.00122369	1.49743e-06
		7.9	0.3634	0.00016043	2.28322	0.375038	-0.0116382	0.000135447	6.74515	0.360693	0.00270674	7.32642e-06	0.999192	0.36398	0.000580061	3.36471e-07	6.8895	0.360573	-0.00282701	7.99198e-06
		8.3	0.3609	0.000230011	2.45188	0.372628	-0.0117281	0.000137547	10.4304	0.356659	0.00424147	1.799e-05	0.999152	0.360654	-0.00024636	6.06933e-08	10.8351	0.356509	-0.0043909	1.928e-05
		7.2	0.3591	0.000287849	2.01757	0.379652	-0.0205516	0.000422367	3.23653	0.373073	-0.0139728	0.00019524	0.999264	0.373854	0.0147545	0.000217695	3.24777	0.373087	0.0139868	0.00019563
		7.6	0.3595	0.000274436	2.16485	0.376954	-0.0174541	0.000304646	4.88401	0.365045	-0.00554486	3.07455e-05	0.999223	0.367404	0.00790443	6.248e-05	4.94026	0.364976	0.00547631	2.99899e-05
		8.3	0.3591	0.000287849	2.45188	0.372628	-0.0135281	0.000183008	10.4304	0.356659	0.00244147	5.96076e-06	0.999152	0.360654	0.00155364	2.4138e-06	10.8351	0.356509	-0.0025909	6.71278e-06
		8.9	0.3574	0.000348424	2.72866	0.369318	-0.0119184	0.000142048	19.8852	0.353147	0.00425269	1.80854e-05	0.99909	0.357297	-0.000103278	1.06664e-08	21.2986	0.353023	-0.00437709	1.91589e-05
		9.5	0.3558	0.000410715	3.0349	0.36636	-0.01056	0.000111513	36.9841	0.351356	0.00444355	1.97451e-05	0.999029	0.355063	-0.000737339	5.43669e-07	40.9594	0.35129	-0.00450988	2.03391e-05
		7.3	0.3605	0.000242304	2.05328	0.378962	-0.0184621	0.00034085	3.57627	0.370812	-0.0103119	0.000106335	0.999254	0.371995	0.0114951	0.000132138	3.59383	0.370807	0.0103071	0.000106237
		7.2	0.3616	0.000209268	2.01757	0.379652	-0.0180516	0.000325859	3.23653	0.373073	-0.0114728	0.000131626	0.999264	0.373854	0.0122545	0.000150173	3.24777	0.373087	0.0114868	0.000131946
		7.5	0.3608	0.000233054	2.12691	0.377613	-0.0168133	0.000282687	4.39478	0.366801	-0.0060005	3.6006e-05	0.999233	0.368786	0.00798558	6.37696e-05	4.43405	0.366753	0.00595311	3.54395e-05
		8	0.3597	0.00026785	2.32422	0.37442	-0.0147202	0.000216683	7.5205	0.359516	0.000184068	3.3881e-08	0.999182	0.363036	0.00333603	1.11291e-05	7.71109	0.359384	-0.000316064	9.98965e-08
		8.5	0.358	0.000326384	2.54093	0.371485	-0.0134846	0.000181834	12.9595	0.355217	0.00278261	7.74291e-06	0.999131	0.359363	0.00136332	1.85863e-06	13.5931	0.355069	-0.00293071	8.58906e-06
		8.8	0.3569	0.00036734	2.68051	0.369845	-0.012945	0.000167574	17.8835	0.353581	0.00331912	1.10165e-05	0.999101	0.35776	0.000859767	7.392e-07	19.0518	0.353449	-0.00345135	1.19118e-05
		9.1	0.3565	0.000382833	2.82742	0.368294	-0.0117943	0.000139107	24.5324	0.352414	0.00408646	1.66991e-05	0.99907	0.356458	-4.19165e-05	1.75699e-09	26.5661	0.352307	-0.00419286	1.75801e-05
		7.3	0.3662	9.73401e-05	2.05328	0.378962	-0.0127621	0.000162872	3.57627	0.370812	-0.00461189	2.12696e-05	0.999254	0.371995	0.00579512	3.35835e-05	3.59383	0.370807	0.00460715	2.12258e-05
		7	0.3729	1.00243e-05	1.94837	0.38106	-0.00815986	6.65834e-05	2.67322	0.378088	-0.0051878	2.69133e-05	0.999284	0.378151	0.00525134	2.75765e-05	2.67778	0.378126	0.00522589	2.73099e-05
		6.9	0.3774	1.77926e-06	1.91487	0.381778	-0.00437837	1.91702e-05	2.44172	0.38082	-0.00341959	1.16936e-05	0.999294	0.380606	0.00320589	1.02778e-05	2.44498	0.38086	0.00345988	1.19708e-05
		6.8	0.3939	0.000318048	1.88208	0.382506	0.0113938	0.000129819	2.23897	0.383676	0.0102237	0.000104524	0.999305	0.383265	-0.0106355	0.000113113	2.24176	0.383711	-0.0101895	0.000103826
		6.8	0.3886	0.000157098	1.88208	0.382506	0.0060938	3.71344e-05	2.23897	0.383676	0.00492368	2.42427e-05	0.999305	0.383265	-0.00533547	2.84673e-05	2.24176	0.383711	-0.00488949	2.39071e-05
		6.8	0.3863	0.000104732	1.88208	0.382506	0.0037938	1.43929e-05	2.23897	0.383676	0.00262368	6.88372e-06	0.999305	0.383265	-0.00303547	9.21409e-06	2.24176	0.383711	-0.00258949	6.70546e-06
		6.7	0.3839	6.13698e-05	1.85001	0.383243	0.000656893	4.31508e-07	2.06183	0.386632	-0.00273202	7.46393e-06	0.999315	0.386114	0.00221439	4.90352e-06	2.06474	0.386651	0.00275114	7.56879e-06
		6.8	0.3821	3.64078e-05	1.88208	0.382506	-0.0004062	1.64998e-07	2.23897	0.383676	-0.00157632	2.48477e-06	0.999305	0.383265	0.00116453	1.35612e-06	2.24176	0.383711	0.00161051	2.59374e-06
		6.9	0.3799	1.46987e-05	1.91487	0.381778	-0.00187837	3.52829e-06	2.44172	0.38082	-0.000919594	8.45653e-07	0.999294	0.380606	0.000705895	4.98288e-07	2.44498	0.38086	0.00095988	9.21371e-07
		6.6	0.4043	0.000797152	1.81864	0.383989	0.0203112	0.000412543	1.90746	0.389655	0.0146447	0.000214469	0.999325	0.389129	-0.0151708	0.000230154	1.91084	0.38965	-0.0146497	0.000214613
		6.6	0.3923	0.000263539	1.81864	0.383989	0.00831117	6.90755e-05	1.90746	0.389655	0.00264474	6.99467e-06	0.999325	0.389129	-0.00317083	1.00542e-05	1.91084	0.38965	-0.00264967	7.02076e-06
		6.6	0.3965	0.000417544	1.81864	0.383989	0.0125112	0.000156529	1.90746	0.389655	0.00684474	4.68505e-05	0.999325	0.389129	-0.00737083	5.43291e-05	1.91084	0.38965	-0.00684967	4.6918e-05
		6.5	0.3959	0.000393383	1.78799	0.384743	0.0111569	0.000124477	1.77331	0.39271	0.00318991	1.01755e-05	0.999335	0.392268	-0.00363244	1.31946e-05	1.77733	0.392673	-0.00322711	1.04142e-05
		6.6	0.3913	0.000232071	1.81864	0.383989	0.00731117	5.34531e-05	1.90746	0.389655	0.00164474	2.70518e-06	0.999325	0.389129	-0.00217083	4.71251e-06	1.91084	0.38965	-0.00164967	2.72141e-06
		6.7	0.3873	0.0001262	1.85001	0.383243	0.00405689	1.64584e-05	2.06183	0.386632	0.000667981	4.46199e-07	0.999315	0.386114	-0.00118561	1.40567e-06	2.06474	0.386651	-0.000648856	4.21015e-07
		6.6	0.3871	0.000121747	1.81864	0.383989	0.00311117	9.67935e-06	1.90746	0.389655	-0.00255526	6.52933e-06	0.999325	0.389129	0.00202917	4.11753e-06	1.91084	0.38965	0.00255033	6.50418e-06
		6.7	0.388	0.000142418	1.85001	0.383243	0.00475689	2.2628e-05	2.06183	0.386632	0.00136798	1.87137e-06	0.999315	0.386114	-0.00188561	3.55553e-06	2.06474	0.386651	-0.00134886	1.81941e-06
		6.6	0.3847	7.4544e-05	1.81864	0.383989	0.000711166	5.05757e-07	1.90746	0.389655	-0.00495526	2.45546e-05	0.999325	0.389129	0.00442917	1.96175e-05	1.91084	0.38965	0.00495033	2.45058e-05
		6.7	0.3826	4.26917e-05	1.85001	0.383243	-0.000643107	4.13587e-07	2.06183	0.386632	-0.00403202	1.62572e-05	0.999315	0.386114	0.00351439	1.23509e-05	2.06474	0.386651	0.00405114	1.64118e-05
		6.8	0.3801	1.62723e-05	1.88208	0.382506	-0.0024062	5.7898e-06	2.23897	0.383676	-0.00357632	1.279e-05	0.999305	0.383265	0.00316453	1.00142e-05	2.24176	0.383711	0.00361051	1.30358e-05
		6.5	0.4063	0.000914088	1.78799	0.384743	0.0215569	0.0004647	1.77331	0.39271	0.0135899	0.000184686	0.999335	0.392268	-0.0140324	0.000196909	1.77733	0.392673	-0.0136271	0.000185698
		6.6	0.3941	0.000325221	1.81864	0.383989	0.0101112	0.000102236	1.90746	0.389655	0.00444474	1.97557e-05	0.999325	0.389129	-0.00497083	2.47092e-05	1.91084	0.38965	-0.00444967	1.97996e-05
		6.6	0.3899	0.000191376	1.81864	0.383989	0.00591117	3.49419e-05	1.90746	0.389655	0.000244744	5.98995e-08	0.999325	0.389129	-0.000770831	5.9418e-07	1.91084	0.38965	-0.000249671	6.23356e-08
		6.7	0.3871	0.000121747	1.85001	0.383243	0.00385689	1.48756e-05	2.06183	0.386632	0.000467981	2.19006e-07	0.999315	0.386114	-0.000985611	9.7143e-07	2.06474	0.386651	-0.000448856	2.01472e-07
		6.6	0.397	0.000438228	1.81864	0.383989	0.0130112	0.00016929	1.90746	0.389655	0.00734474	5.39453e-05	0.999325	0.389129	-0.00787083	6.195e-05	1.91084	0.38965	-0.00734967	5.40177e-05
		6.6	0.391	0.000223021	1.81864	0.383989	0.00701117	4.91564e-05	1.90746	0.389655	0.00134474	1.80834e-06	0.999325	0.389129	-0.00187083	3.50001e-06	1.91084	0.38965	-0.00134967	1.82161e-06
		6.6	0.3877	0.000135347	1.81864	0.383989	0.00371117	1.37728e-05	1.90746	0.389655	-0.00195526	3.82303e-06	0.999325	0.389129	0.00142917	2.04252e-06	1.91084	0.38965	0.00195033	3.80378e-06
		6.6	0.3857	9.28118e-05	1.81864	0.383989	0.00171117	2.92809e-06	1.90746	0.389655	-0.00395526	1.56441e-05	0.999325	0.389129	0.00342917	1.17592e-05	1.91084	0.38965	0.00395033	1.56051e-05
		6.7	0.3851	8.16111e-05	1.85001	0.383243	0.00185689	3.44805e-06	2.06183	0.386632	-0.00153202	2.34708e-06	0.999315	0.386114	0.00101439	1.02898e-06	2.06474	0.386651	0.00155114	2.40605e-06
		6.6	0.3856	9.0895e-05	1.81864	0.383989	0.00161117	2.59586e-06	1.90746	0.389655	-0.00405526	1.64451e-05	0.999325	0.389129	0.00352917	1.2455e-05	1.91084	0.38965	0.00405033	1.64052e-05
		6.6	0.384	6.29466e-05	1.81864	0.383989	1.11661e-05	1.24681e-10	1.90746	0.389655	-0.00565526	3.19819e-05	0.999325	0.389129	0.00512917	2.63084e-05	1.91084	0.38965	0.00565033	3.19262e-05
		6.8	0.3818	3.28775e-05	1.88208	0.382506	-0.0007062	4.98718e-07	2.23897	0.383676	-0.00187632	3.52056e-06	0.999305	0.383265	0.00146453	2.14484e-06	2.24176	0.383711	0.00191051	3.65005e-06
		6.8	0.3794	1.11148e-05	1.88208	0.382506	-0.0031062	9.64848e-06	2.23897	0.383676	-0.00427632	1.82869e-05	0.999305	0.383265	0.00386453	1.49346e-05	2.24176	0.383711	0.00431051	1.85805e-05
		6.8	0.3774	1.77926e-06	1.88208	0.382506	-0.0051062	2.60733e-05	2.23897	0.383676	-0.00627632	3.93921e-05	0.999305	0.383265	0.00586453	3.43927e-05	2.24176	0.383711	0.00631051	3.98225e-05
		6.9	0.376	4.37068e-09	1.91487	0.381778	-0.00577837	3.33896e-05	2.44172	0.38082	-0.00481959	2.32285e-05	0.999294	0.380606	0.00460589	2.12143e-05	2.44498	0.38086	0.00485988	2.36184e-05
		7	0.3731	8.79782e-06	1.94837	0.38106	-0.00795986	6.33594e-05	2.67322	0.378088	-0.0049878	2.48781e-05	0.999284	0.378151	0.00505134	2.5516e-05	2.67778	0.378126	0.00502589	2.52596e-05
		7.1	0.3704	3.21048e-05	1.98261	0.380351	-0.00995087	9.90198e-05	2.93689	0.375501	-0.00510089	2.60191e-05	0.999274	0.375903	0.00550285	3.02813e-05	2.94398	0.37553	0.0051297	2.63138e-05
		7.3	0.3679	6.66854e-05	2.05328	0.378962	-0.0110621	0.000122371	3.57627	0.370812	-0.00291189	8.47912e-06	0.999254	0.371995	0.00409512	1.677e-05	3.59383	0.370807	0.00290715	8.45149e-06
		7.5	0.3643	0.000138441	2.12691	0.377613	-0.0133133	0.000177244	4.39478	0.366801	-0.0025005	6.2525e-06	0.999233	0.368786	0.00448558	2.01205e-05	4.43405	0.366753	0.00245311	6.01775e-06
		7.8	0.3621	0.000195052	2.243	0.375667	-0.0135665	0.00018405	6.05236	0.362	9.95948e-05	9.91913e-09	0.999203	0.365015	0.00291498	8.49713e-06	6.15991	0.361895	-0.000205184	4.21005e-08
		8	0.3601	0.000254917	2.32422	0.37442	-0.0143202	0.000205067	7.5205	0.359516	0.000584068	3.41135e-07	0.999182	0.363036	0.00293603	8.62027e-06	7.71109	0.359384	-0.000716064	5.12748e-07
		8.2	0.3587	0.000301582	2.40854	0.373215	-0.0145151	0.000210689	9.35352	0.357509	0.00119123	1.41904e-06	0.999162	0.361381	0.00268124	7.18906e-06	9.67212	0.357362	-0.00133769	1.78941e-06
		8.5	0.3569	0.00036734	2.54093	0.371485	-0.0145846	0.00021271	12.9595	0.355217	0.00168261	2.83117e-06	0.999131	0.359363	0.00246332	6.06793e-06	13.5931	0.355069	-0.00183071	3.3515e-06
		8.9	0.3549	0.000448004	2.72866	0.369318	-0.0144184	0.00020789	19.8852	0.353147	0.00175269	3.07192e-06	0.99909	0.357297	0.00239672	5.74428e-06	21.2986	0.353023	-0.00187709	3.52346e-06
		9.2	0.3558	0.000410715	2.87804	0.367797	-0.0119967	0.000143921	27.2171	0.352104	0.00369616	1.36616e-05	0.99906	0.356077	0.000277214	7.68476e-08	29.6379	0.352007	-0.00379283	1.43855e-05
		9.3	0.3555	0.000422965	2.92949	0.367309	-0.0118085	0.000139441	30.1712	0.351827	0.00367326	1.34929e-05	0.99905	0.355719	0.000218954	4.79411e-08	33.0394	0.35174	-0.00375991	1.41369e-05
		9.5	0.3557	0.000414778	3.0349	0.36636	-0.01066	0.000113635	36.9841	0.351356	0.00434355	1.88664e-05	0.999029	0.355063	-0.000637339	4.06201e-07	40.9594	0.35129	-0.00440988	1.94471e-05
		10.1	0.3543	0.000473764	3.37158	0.363728	-0.00942773	8.8882e-05	66.7417	0.350428	0.00387214	1.49935e-05	0.998968	0.353471	-0.000829111	6.87425e-07	76.4657	0.350418	-0.00388153	1.50663e-05
		7.1	0.3626	0.000181336	1.98261	0.380351	-0.0177509	0.000315093	2.93689	0.375501	-0.0129009	0.000166433	0.999274	0.375903	0.0133028	0.000176966	2.94398	0.37553	0.0129297	0.000167177
		7.2	0.3647	0.000129188	2.01757	0.379652	-0.0149516	0.00022355	3.23653	0.373073	-0.00837282	7.01041e-05	0.999264	0.373854	0.00915449	8.38047e-05	3.24777	0.373087	0.00838679	7.03382e-05
		7	0.368	6.50621e-05	1.94837	0.38106	-0.0130599	0.00017056	2.67322	0.378088	-0.0100878	0.000101764	0.999284	0.378151	0.0101513	0.00010305	2.67778	0.378126	0.0101259	0.000102534
		6.8	0.3756	2.1726e-07	1.88208	0.382506	-0.0069062	4.76956e-05	2.23897	0.383676	-0.00807632	6.52269e-05	0.999305	0.383265	0.00766453	5.8745e-05	2.24176	0.383711	0.00811051	6.57804e-05
		6.9	0.3754	4.43704e-07	1.91487	0.381778	-0.00637837	4.06837e-05	2.44172	0.38082	-0.00541959	2.9372e-05	0.999294	0.380606	0.00520589	2.71013e-05	2.44498	0.38086	0.00545988	2.98103e-05
		6.7	0.3839	6.13698e-05	1.85001	0.383243	0.000656893	4.31508e-07	2.06183	0.386632	-0.00273202	7.46393e-06	0.999315	0.386114	0.00221439	4.90352e-06	2.06474	0.386651	0.00275114	7.56879e-06
		6.7	0.3917	0.000244418	1.85001	0.383243	0.00845689	7.1519e-05	2.06183	0.386632	0.00506798	2.56844e-05	0.999315	0.386114	-0.00558561	3.11991e-05	2.06474	0.386651	-0.00504886	2.5491e-05
		6.7	0.3884	0.000152125	1.85001	0.383243	0.00515689	2.65935e-05	2.06183	0.386632	0.00176798	3.12576e-06	0.999315	0.386114	-0.00228561	5.22402e-06	2.06474	0.386651	-0.00174886	3.0585e-06
		6.7	0.3851	8.16111e-05	1.85001	0.383243	0.00185689	3.44805e-06	2.06183	0.386632	-0.00153202	2.34708e-06	0.999315	0.386114	0.00101439	1.02898e-06	2.06474	0.386651	0.00155114	2.40605e-06
		6.7	0.3828	4.53453e-05	1.85001	0.383243	-0.000443107	1.96344e-07	2.06183	0.386632	-0.00383202	1.46844e-05	0.999315	0.386114	0.00331439	1.09852e-05	2.06474	0.386651	0.00385114	1.48313e-05
		6.7	0.3826	4.26917e-05	1.85001	0.383243	-0.000643107	4.13587e-07	2.06183	0.386632	-0.00403202	1.62572e-05	0.999315	0.386114	0.00351439	1.23509e-05	2.06474	0.386651	0.00405114	1.64118e-05
		6.7	0.3852	8.34279e-05	1.85001	0.383243	0.00195689	3.82943e-06	2.06183	0.386632	-0.00143202	2.05068e-06	0.999315	0.386114	0.000914389	8.36106e-07	2.06474	0.386651	0.00145114	2.10582e-06
		6.7	0.3835	5.52627e-05	1.85001	0.383243	0.000256893	6.5994e-08	2.06183	0.386632	-0.00313202	9.80954e-06	0.999315	0.386114	0.00261439	6.83503e-06	2.06474	0.386651	0.00315114	9.92971e-06
		6.7	0.3815	2.95271e-05	1.85001	0.383243	-0.00174311	3.03842e-06	2.06183	0.386632	-0.00513202	2.63376e-05	0.999315	0.386114	0.00461439	2.12926e-05	2.06474	0.386651	0.00515114	2.65343e-05
		6.8	0.38	1.54755e-05	1.88208	0.382506	-0.0025062	6.28104e-06	2.23897	0.383676	-0.00367632	1.35153e-05	0.999305	0.383265	0.00326453	1.06571e-05	2.24176	0.383711	0.00371051	1.37679e-05
		6.7	0.3834	5.37859e-05	1.85001	0.383243	0.000156893	2.46154e-08	2.06183	0.386632	-0.00323202	1.04459e-05	0.999315	0.386114	0.00271439	7.36791e-06	2.06474	0.386651	0.00325114	1.05699e-05
		6.7	0.3856	9.0895e-05	1.85001	0.383243	0.00235689	5.55494e-06	2.06183	0.386632	-0.00103202	1.06506e-06	0.999315	0.386114	0.000514389	2.64596e-07	2.06474	0.386651	0.00105114	1.1049e-06
		6.5	0.3931	0.000290153	1.78799	0.384743	0.00835691	6.9838e-05	1.77331	0.39271	0.000389907	1.52027e-07	0.999335	0.392268	-0.000832442	6.9296e-07	1.77733	0.392673	-0.000427106	1.8242e-07
		6.6	0.3898	0.00018862	1.81864	0.383989	0.00581117	3.37697e-05	1.90746	0.389655	0.000144744	2.09507e-08	0.999325	0.389129	-0.000670831	4.50014e-07	1.91084	0.38965	-0.000149671	2.24014e-08
		6.4	0.3981	0.000485492	1.75803	0.385506	0.0125944	0.00015862	1.65705	0.395758	0.00234239	5.48681e-06	0.999345	0.395474	-0.00262638	6.89786e-06	1.66176	0.395681	-0.00241856	5.84943e-06
		6.5	0.3911	0.000226018	1.78799	0.384743	0.00635691	4.04103e-05	1.77331	0.39271	-0.00161009	2.5924e-06	0.999335	0.392268	0.00116756	1.36319e-06	1.77733	0.392673	0.00157289	2.47399e-06
		6.4	0.4023	0.000688217	1.75803	0.385506	0.0167944	0.000282054	1.65705	0.395758	0.00654239	4.28029e-05	0.999345	0.395474	-0.00682638	4.65994e-05	1.66176	0.395681	-0.00661856	4.38053e-05
		6.4	0.3919	0.000250712	1.75803	0.385506	0.00639445	4.0889e-05	1.65705	0.395758	-0.00385761	1.48811e-05	0.999345	0.395474	0.00357362	1.27708e-05	1.66176	0.395681	0.00378144	1.42993e-05
		6.6	0.3896	0.000183166	1.81864	0.383989	0.00561117	3.14852e-05	1.90746	0.389655	-5.52563e-05	3.05326e-09	0.999325	0.389129	-0.000470831	2.21682e-07	1.91084	0.38965	5.03291e-05	2.53302e-09
		6.6	0.3898	0.00018862	1.81864	0.383989	0.00581117	3.37697e-05	1.90746	0.389655	0.000144744	2.09507e-08	0.999325	0.389129	-0.000670831	4.50014e-07	1.91084	0.38965	-0.000149671	2.24014e-08
		6.4	0.3964	0.000413467	1.75803	0.385506	0.0108944	0.000118689	1.65705	0.395758	0.000642394	4.1267e-07	0.999345	0.395474	-0.000926377	8.58175e-07	1.66176	0.395681	-0.000718559	5.16327e-07
		6.4	0.397	0.000438228	1.75803	0.385506	0.0114944	0.000132122	1.65705	0.395758	0.00124239	1.54354e-06	0.999345	0.395474	-0.00152638	2.32983e-06	1.66176	0.395681	-0.00131856	1.7386e-06
		6.4	0.3931	0.000290153	1.75803	0.385506	0.00759445	5.76757e-05	1.65705	0.395758	-0.00265761	7.06287e-06	0.999345	0.395474	0.00237362	5.63408e-06	1.66176	0.395681	0.00258144	6.66384e-06
		6.6	0.389	0.000167285	1.81864	0.383989	0.00501117	2.51118e-05	1.90746	0.389655	-0.000655256	4.29361e-07	0.999325	0.389129	0.000129169	1.66847e-08	1.91084	0.38965	0.000650329	4.22928e-07
		6.6	0.3861	0.000100679	1.81864	0.383989	0.00211117	4.45702e-06	1.90746	0.389655	-0.00355526	1.26398e-05	0.999325	0.389129	0.00302917	9.17587e-06	1.91084	0.38965	0.00355033	1.26048e-05
		6.7	0.3845	7.11305e-05	1.85001	0.383243	0.00125689	1.57978e-06	2.06183	0.386632	-0.00213202	4.54551e-06	0.999315	0.386114	0.00161439	2.60625e-06	2.06474	0.386651	0.00215114	4.62742e-06
		6.8	0.3826	4.26917e-05	1.88208	0.382506	9.38e-05	8.79844e-09	2.23897	0.383676	-0.00107632	1.15846e-06	0.999305	0.383265	0.000664527	4.41597e-07	2.24176	0.383711	0.00111051	1.23323e-06
		6.9	0.3815	2.95271e-05	1.91487	0.381778	-0.000278374	7.74922e-08	2.44172	0.38082	0.000680406	4.62953e-07	0.999294	0.380606	-0.000894105	7.99424e-07	2.44498	0.38086	-0.00064012	4.09753e-07
		6.5	0.3939	0.000318048	1.78799	0.384743	0.00915691	8.3849e-05	1.77331	0.39271	0.00118991	1.41588e-06	0.999335	0.392268	-0.00163244	2.66487e-06	1.77733	0.392673	-0.00122711	1.50579e-06
		6.6	0.3903	0.000202604	1.81864	0.383989	0.00631117	3.98308e-05	1.90746	0.389655	0.000644744	4.15694e-07	0.999325	0.389129	-0.00117083	1.37084e-06	1.91084	0.38965	-0.000649671	4.22072e-07
		6.7	0.3878	0.000137684	1.85001	0.383243	0.00455689	2.07653e-05	2.06183	0.386632	0.00116798	1.36418e-06	0.999315	0.386114	-0.00168561	2.84129e-06	2.06474	0.386651	-0.00114886	1.31987e-06
		6.8	0.3849	7.80376e-05	1.88208	0.382506	0.0023938	5.73028e-06	2.23897	0.383676	0.00122368	1.4974e-06	0.999305	0.383265	-0.00163547	2.67477e-06	2.24176	0.383711	-0.00118949	1.41489e-06
		6.9	0.3822	3.76246e-05	1.91487	0.381778	0.000421626	1.77768e-07	2.44172	0.38082	0.00138041	1.90552e-06	0.999294	0.380606	-0.00159411	2.54117e-06	2.44498	0.38086	-0.00134012	1.79592e-06
		6.9	0.3822	3.76246e-05	1.91487	0.381778	0.000421626	1.77768e-07	2.44172	0.38082	0.00138041	1.90552e-06	0.999294	0.380606	-0.00159411	2.54117e-06	2.44498	0.38086	-0.00134012	1.79592e-06
		6.7	0.3865	0.000108866	1.85001	0.383243	0.00325689	1.06074e-05	2.06183	0.386632	-0.000132019	1.7429e-08	0.999315	0.386114	-0.000385611	1.48696e-07	2.06474	0.386651	0.000151144	2.28444e-08
		6.6	0.3888	0.000162152	1.81864	0.383989	0.00481117	2.31473e-05	1.90746	0.389655	-0.000855256	7.31463e-07	0.999325	0.389129	0.000329169	1.08352e-07	1.91084	0.38965	0.000850329	7.2306e-07
		6.5	0.3906	0.000211234	1.78799	0.384743	0.00585691	3.43034e-05	1.77331	0.39271	-0.00211009	4.45249e-06	0.999335	0.392268	0.00166756	2.78075e-06	1.77733	0.392673	0.00207289	4.29689e-06
		6.5	0.3924	0.000266796	1.78799	0.384743	0.00765691	5.86283e-05	1.77331	0.39271	-0.000310093	9.61578e-08	0.999335	0.392268	-0.000132442	1.7541e-08	1.77733	0.392673	0.000272894	7.4471e-08
		6.6	0.391	0.000223021	1.81864	0.383989	0.00701117	4.91564e-05	1.90746	0.389655	0.00134474	1.80834e-06	0.999325	0.389129	-0.00187083	3.50001e-06	1.91084	0.38965	-0.00134967	1.82161e-06
		6.5	0.3922	0.000260302	1.78799	0.384743	0.00745691	5.56055e-05	1.77331	0.39271	-0.000510093	2.60195e-07	0.999335	0.392268	6.75577e-05	4.56405e-09	1.77733	0.392673	0.000472894	2.23629e-07
		6.5	0.3918	0.000247555	1.78799	0.384743	0.00705691	4.98e-05	1.77331	0.39271	-0.000910093	8.2827e-07	0.999335	0.392268	0.000467558	2.1861e-07	1.77733	0.392673	0.000872894	7.61944e-07
		6.4	0.3968	0.000429894	1.75803	0.385506	0.0112944	0.000127565	1.65705	0.395758	0.00104239	1.08659e-06	0.999345	0.395474	-0.00132638	1.75928e-06	1.66176	0.395681	-0.00111856	1.25117e-06
		6.4	0.3971	0.000442424	1.75803	0.385506	0.0115944	0.000134431	1.65705	0.395758	0.00134239	1.80202e-06	0.999345	0.395474	-0.00162638	2.6451e-06	1.66176	0.395681	-0.00141856	2.01231e-06
		6.4	0.394	0.000321624	1.75803	0.385506	0.00849445	7.21557e-05	1.65705	0.395758	-0.00175761	3.08918e-06	0.999345	0.395474	0.00147362	2.17156e-06	1.66176	0.395681	0.00168144	2.82724e-06
		6.3	0.3978	0.000472362	1.72876	0.386276	0.0115241	0.000132806	1.55659	0.398758	-0.000957767	9.17317e-07	0.999356	0.39868	0.000879736	7.73935e-07	1.56195	0.398638	0.000838123	7.02451e-07
		6.4	0.3936	0.000307437	1.75803	0.385506	0.00809445	6.55201e-05	1.65705	0.395758	-0.00215761	4.65526e-06	0.999345	0.395474	0.00187362	3.51046e-06	1.66176	0.395681	0.00208144	4.3324e-06
		6.5	0.3909	0.000220044	1.78799	0.384743	0.00615691	3.79075e-05	1.77331	0.39271	-0.00181009	3.27644e-06	0.999335	0.392268	0.00136756	1.87021e-06	1.77733	0.392673	0.00177289	3.14315e-06
		6.6	0.388	0.000142418	1.81864	0.383989	0.00401117	1.60895e-05	1.90746	0.389655	-0.00165526	2.73987e-06	0.999325	0.389129	0.00112917	1.27502e-06	1.91084	0.38965	0.00165033	2.72359e-06
		6.7	0.3861	0.000100679	1.85001	0.383243	0.00285689	8.16184e-06	2.06183	0.386632	-0.000532019	2.83044e-07	0.999315	0.386114	1.43886e-05	2.07031e-10	2.06474	0.386651	0.000551144	3.03759e-07
		6.8	0.3845	7.11305e-05	1.88208	0.382506	0.0019938	3.97524e-06	2.23897	0.383676	0.000823684	6.78455e-07	0.999305	0.383265	-0.00123547	1.52639e-06	2.24176	0.383711	-0.00078949	6.23295e-07
		6.9	0.3822	3.76246e-05	1.91487	0.381778	0.000421626	1.77768e-07	2.44172	0.38082	0.00138041	1.90552e-06	0.999294	0.380606	-0.00159411	2.54117e-06	2.44498	0.38086	-0.00134012	1.79592e-06
		6.9	0.3809	2.33665e-05	1.91487	0.381778	-0.000878374	7.71541e-07	2.44172	0.38082	8.04062e-05	6.46515e-09	0.999294	0.380606	-0.000294105	8.64978e-08	2.44498	0.38086	-4.01195e-05	1.60958e-09
		7.1	0.3806	2.05561e-05	1.98261	0.380351	0.00024913	6.20659e-08	2.93689	0.375501	0.00509911	2.60009e-05	0.999274	0.375903	-0.00469715	2.20633e-05	2.94398	0.37553	-0.0050703	2.5708e-05
		6.5	0.399	0.000525963	1.78799	0.384743	0.0142569	0.00020326	1.77331	0.39271	0.00628991	3.95629e-05	0.999335	0.392268	-0.00673244	4.53258e-05	1.77733	0.392673	-0.00632711	4.00323e-05
		6.6	0.3932	0.00029357	1.81864	0.383989	0.00921117	8.48456e-05	1.90746	0.389655	0.00354474	1.25652e-05	0.999325	0.389129	-0.00407083	1.65717e-05	1.91084	0.38965	-0.00354967	1.26002e-05
		0		0.0453169	1	0.42		0.0151466	1	0.4263		0.00456459	1	0.422425		0.00467539	1	0.4263		0.00458664
		1			1.00732	0.419419		SSE	1	0.4263		SSE	0.999898	0.422382		SSE	1	0.4263		SSE
		1.8		0.015867	1.0318	0.417534		0.0091732	1	0.4263		0.00503575	0.999816	0.422347		0.00509651	1	0.4263		0.0050479
		2.5			1.07229	0.414607		RMSE	1.00003	0.426298		RMSE	0.999744	0.422317		RMSE	1.00004	0.426297		RMSE
		3.2			1.134	0.410547			1.00039	0.42627			0.999672	0.422285			1.0005	0.426262
		3.5			1.16765	0.408514		0.0091732	1.00101	0.426222		0.00503575	0.999642	0.422268		0.00509651	1.00126	0.426203		0.0050479
		4			1.23409	0.404825			1.00427	0.425972			0.999591	0.422206			1.00503	0.425915
		4.3			1.28048	0.402476			1.00931	0.42559			0.99956	0.422103			1.01066	0.425489
		4.7			1.35033	0.399245			1.02425	0.424476			0.999519	0.421709			1.02683	0.424291
		5			1.40894	0.39678			1.04718	0.42283			0.999488	0.42093			1.05101	0.422568
		5.2			1.45107	0.395132			1.0719	0.421133			0.999468	0.419942			1.07665	0.420826
		5.4			1.4957	0.393487			1.10778	0.418806			0.999447	0.418341			1.11342	0.418468
		5.6			1.54288	0.391851			1.1591	0.415727			0.999427	0.415875			1.16544	0.415385
		5.8			1.59266	0.39023			1.23143	0.411824			0.999407	0.412317			1.23816	0.411511
		6			1.64508	0.38863			1.33201	0.407101			0.999386	0.407573			1.33862	0.40685
		6.1			1.67229	0.387838			1.39568	0.404463			0.999376	0.404798			1.40201	0.404253
		6.2			1.70019	0.387054			1.47003	0.401672			0.999366	0.401812			1.47594	0.401507
		6.3			1.72876	0.386276			1.55659	0.398758			0.999356	0.39868			1.56195	0.398638
		6.4			1.75803	0.385506			1.65705	0.395758			0.999345	0.395474			1.66176	0.395681
		6.5			1.78799	0.384743			1.77331	0.39271			0.999335	0.392268			1.77733	0.392673
		6.6			1.81864	0.383989			1.90746	0.389655			0.999325	0.389129			1.91084	0.38965
		6.7			1.85001	0.383243			2.06183	0.386632			0.999315	0.386114			2.06474	0.386651
		6.8			1.88208	0.382506			2.23897	0.383676			0.999305	0.383265			2.24176	0.383711
		6.9			1.91487	0.381778			2.44172	0.38082			0.999294	0.380606			2.44498	0.38086
		7			1.94837	0.38106			2.67322	0.378088			0.999284	0.378151			2.67778	0.378126
		7.1			1.98261	0.380351			2.93689	0.375501			0.999274	0.375903			2.94398	0.37553
		7.2			2.01757	0.379652			3.23653	0.373073			0.999264	0.373854			3.24777	0.373087
		7.3			2.05328	0.378962			3.57627	0.370812			0.999254	0.371995			3.59383	0.370807
		7.4			2.08972	0.378283			3.96069	0.368721			0.999243	0.370311			3.98735	0.368696
		7.5			2.12691	0.377613			4.39478	0.366801			0.999233	0.368786			4.43405	0.366753
		7.6			2.16485	0.376954			4.88401	0.365045			0.999223	0.367404			4.94026	0.364976
		7.7			2.20354	0.376305			5.43436	0.363448			0.999213	0.366152			5.51298	0.363359
		7.8			2.243	0.375667			6.05236	0.362			0.999203	0.365015			6.15991	0.361895
		7.9			2.28322	0.375038			6.74515	0.360693			0.999192	0.36398			6.8895	0.360573
		8			2.32422	0.37442			7.5205	0.359516			0.999182	0.363036			7.71109	0.359384
		8.1			2.36599	0.373812			8.38688	0.358458			0.999172	0.362173			8.63489	0.358317
		8.2			2.40854	0.373215			9.35352	0.357509			0.999162	0.361381			9.67212	0.357362
		8.3			2.45188	0.372628			10.4304	0.356659			0.999152	0.360654			10.8351	0.356509
		8.4			2.49601	0.372051			11.6285	0.355898			0.999141	0.359983			12.1372	0.355748
		8.5			2.54093	0.371485			12.9595	0.355217			0.999131	0.359363			13.5931	0.355069
		8.6			2.58665	0.370928			14.4362	0.354609			0.999121	0.358789			15.2189	0.354465
		8.7			2.63318	0.370382			16.0725	0.354066			0.999111	0.358256			17.0321	0.353927
		8.8			2.68051	0.369845			17.8835	0.353581			0.999101	0.35776			19.0518	0.353449
		8.9			2.72866	0.369318			19.8852	0.353147			0.99909	0.357297			21.2986	0.353023
		9			2.77763	0.368802			22.0952	0.35276			0.99908	0.356864			23.7952	0.352644
		10			3.31332	0.364145			60.6173	0.350544			0.998978	0.353704			69.0591	0.350526
		11			3.93573	0.360327			152.898	0.349778			0.998877	0.351784			184.068	0.349831
		12			4.64912	0.357208			357.102	0.349489			0.998775	0.350485			452.777	0.349583
		13			5.45752	0.354659			780.176	0.349372			0.998673	0.34954			1038.09	0.349487
		15			7.37475	0.350848			3157.91	0.349298			0.99847	0.348239			4582.6	0.34943
		40			75.0261	0.341066			4.59817e+07	0.349274			0.995954	0.343925			1.21146e+08	0.349413
		80			419.755	0.340191			4.02463e+10	0.349274			0.992011	0.341697			1.61629e+11	0.349413
		100			732.535	0.340109			3.56356e+11	0.349274			0.990077	0.340842			1.63913e+12	0.349413
		150			2016.87	0.34004			1.87468e+13	0.349274			0.985345	0.338937			1.10343e+14	0.349413
		200			4139.18	0.340019			3.11907e+14	0.349274			0.980755	0.337201			2.18687e+15	0.349413
		250			7230.11	0.340011			2.76175e+15	0.349274			0.976298	0.335564			2.21777e+16	0.349413
		350			16766.1	0.340005			7.40249e+16	0.349274			0.967754	0.332492			7.29421e+17	0.349413
		500			40895	0.340002			2.41727e+18	0.349274			0.955767	0.328253			2.95889e+19	0.349413
		700			94838.5	0.340001			6.47917e+19	0.349274			0.941112	0.323124			9.73172e+20	0.349413
		1000			231333	0.34			2.11576e+21	0.349274			0.921457	0.31629			3.94766e+22	0.349413

## Sheet: T0 Fitting
		FD			VWC vG				VWC vG-M				VWC FX				VWC G
		w	O	(O-Omean)^2	f(a)	vG(O)	residual	residual2	f(a)	vG-M(O)	residual	residual2	f(b)	FX(O)	residual	residual2	f(c)	G(O)	residual	residual2			vG		vG	vG-M	F-X	G			For Plaxis	vG	vG-M			Limit				vG-M	F-X	G
		8.4	0.3012	0.000258298	12.5192	0.304109	-0.00290908	8.46277e-06	12.1692	0.304571	-0.00337148	1.13668e-05	0.999141	0.31197	0.0107701	0.000115996	13.1692	0.304206	0.00300566	9.03401e-06			1/a	kpa	7.15	7.06029	6.61091	7.11096			a	1.28571	1.2959	m-1			Lowest	Highest		7.15	6.49	7.15
		8.7	0.3004	0.000284653	20.5829	0.301324	-0.00092397	8.5372e-07	19.3666	0.301732	-0.00133226	1.77493e-06	0.999111	0.30922	0.00881965	7.77862e-05	21.5997	0.301457	0.00105715	1.11757e-06			n	_	15	15	15	15			n	15	15	_		a	5.4	9.4		15	15	15
		9.4	0.2994	0.000319396	64.17	0.298387	0.00101306	1.02629e-06	55.6893	0.298601	0.000798766	6.38028e-07	0.999039	0.304883	0.00548255	3.00584e-05	66.7643	0.298553	-0.000847242	7.17818e-07			Or	_	0.297	0.296932	0.289285	0.297164			m	1.01	0.933333	_		n	1	15		0.296	0.29	0.297
		10.7	0.299	0.000333854	450.261	0.297198	0.00180234	3.24842e-06	337.791	0.297207	0.00179295	3.21467e-06	0.998907	0.300599	0.001599	2.55681e-06	460.017	0.297365	-0.00163466	2.67211e-06			Os	_	0.386	0.3899	0.373405	0.3899			Sr	0.456923	0.456818	_		m	0.1	2		0.382	0.38	0.386
		14.3	0.2973	0.000398867	36359.5	0.297002	0.000297552	8.85373e-08	19552.3	0.296937	0.000363418	1.32073e-07	0.998541	0.296121	-0.0011794	1.39098e-06	35573.4	0.297166	-0.000133645	1.7861e-08			a	kpa-1	0.13986	0.141637	0.151265	0.140628			Ss	1	1	_		OR	0.2728	0.3128
		20.8	0.2958	0.000461032	1.06151e+07	0.297	-0.00120001	1.44002e-06	3.70996e+06	0.296932	-0.00113185	1.28109e-06	0.997883	0.293554	-0.00224571	5.04324e-06	9.81798e+06	0.297164	0.00136376	1.85983e-06			m	_	1.01	0.933333	1	-								OS	0.3499	0.3899
		24.6	0.2949	0.000500491	1.34875e+08	0.297	-0.0021	4.41e-06	3.88664e+07	0.296932	-0.00203183	4.12833e-06	0.997499	0.292818	-0.00208179	4.33383e-06	1.21646e+08	0.297164	0.00226375	5.12456e-06
		23.1	0.2945	0.000518549	5.19978e+07	0.297	-0.0025	6.25001e-06	1.61083e+07	0.296932	-0.00243183	5.91381e-06	0.99765	0.293077	-0.00142325	2.02563e-06	4.73426e+07	0.297164	0.00266375	7.09556e-06			1m head	9.80414	kpa						Deviation	vG	vG-M	F-X	G		a	7.4		a	+-2.0'
		22.2	0.2942	0.000532302	2.84781e+07	0.297	-0.0028	7.84002e-06	9.23474e+06	0.296932	-0.00273184	7.46293e-06	0.997741	0.29325	-0.00094983	9.02178e-07	2.60836e+07	0.297164	0.00296375	8.78382e-06					1/a	0.729284	0.627286	m			SSE	0.0341351	0.0341379	0.0371846	0.0341051		OR	0.2928		OR/OS	+- 0,02 for allowance of miss'
		21.2	0.2944	0.000523113	1.41661e+07	0.297	-0.00260001	6.76003e-06	4.84379e+06	0.296932	-0.00253185	6.41024e-06	0.997842	0.293463	-0.000937414	8.78745e-07	1.3065e+07	0.297164	0.00276376	7.63834e-06					a	1.37121	1.59417	m-1			RMSE	0.013771	0.0137715	0.0143729	0.0137649		OS	0.3699
		20.8	0.2941	0.000536926	1.06151e+07	0.297	-0.00290001	8.41005e-06	3.70996e+06	0.296932	-0.00283185	8.01938e-06	0.997883	0.293554	-0.000545715	2.97805e-07	9.81798e+06	0.297164	0.00306376	9.38661e-06											R2	0.569897	0.569862	0.531474	0.570275
		8.6	0.3065	0.000116029	17.4414	0.302103	0.00439719	1.93353e-05	16.5942	0.302534	0.00396573	1.5727e-05	0.999121	0.310059	0.00355857	1.26634e-05	18.32	0.302226	-0.00427424	1.82691e-05
		8.3	0.312	2.77905e-05	10.6119	0.305387	0.00661316	4.37339e-05	10.4206	0.305853	0.00614656	3.77802e-05	0.999152	0.313062	0.00106168	1.12716e-06	11.1682	0.305467	-0.00653264	4.26754e-05
		8.1	0.3072	0.000101438	7.64912	0.308635	-0.00143532	2.06014e-06	7.65365	0.309079	-0.00187874	3.52966e-06	0.999172	0.315572	0.0083716	7.00836e-05	8.05257	0.30868	0.0014801	2.19071e-06
		8	0.3151	4.71614e-06	6.5118	0.310667	0.0044325	1.96471e-05	6.57069	0.311081	0.00401926	1.61545e-05	0.999182	0.317015	0.00191518	3.66793e-06	6.85358	0.310695	-0.00440519	1.94057e-05
		7.9	0.3318	0.000211072	5.55855	0.313011	0.0187886	0.000353012	5.65167	0.313381	0.0184185	0.000339241	0.999192	0.318603	-0.0131974	0.000174171	5.84706	0.313024	-0.0187759	0.000352536																		High permeblty
		7.9	0.339	0.00047212	5.55855	0.313011	0.0259886	0.000675409	5.65167	0.313381	0.0256185	0.000656308	0.999192	0.318603	-0.0203974	0.000416053	5.84706	0.313024	-0.0259759	0.000674749																		Toe	0.5	v high	1
		7.3	0.3576	0.00162637	2.38583	0.334304	0.0232964	0.000542722	2.48337	0.334368	0.0232318	0.000539717	0.999254	0.33182	-0.0257796	0.000664588	2.48223	0.334524	-0.0230762	0.000532509																			1	high	2
		7.6	0.3474	0.000907716	3.5422	0.322126	0.0252744	0.000638794	3.66306	0.322312	0.0250883	0.000629421	0.999223	0.324364	-0.0230361	0.00053066	3.71191	0.322147	-0.0252528	0.000637706
		7.6	0.348	0.00094423	3.5422	0.322126	0.0258744	0.000669483	3.66306	0.322312	0.0256883	0.000659887	0.999223	0.324364	-0.0236361	0.000558663	3.71191	0.322147	-0.0258528	0.00066837																		mid permeability
		7.7	0.3493	0.00102581	4.09606	0.318728	0.0305718	0.000934636	4.21654	0.31898	0.0303197	0.000919286	0.999213	0.322264	-0.0270356	0.000730923	4.29938	0.318733	-0.0305666	0.000934317																		Mid	0.5	med	3
		7.8	0.3079	8.78281e-05	4.76132	0.315692	-0.0077923	6.07199e-05	4.87362	0.316008	-0.00810762	6.57335e-05	0.999203	0.320348	0.0124479	0.00015495	5.00397	0.315696	0.00779627	6.07819e-05																			1	low	4
		7.8	0.3076	9.35411e-05	4.76132	0.315692	-0.0080923	6.54853e-05	4.87362	0.316008	-0.00840762	7.0688e-05	0.999203	0.320348	0.0127479	0.000162509	5.00397	0.315696	0.00809627	6.55496e-05
		7.8	0.3094	6.19631e-05	4.76132	0.315692	-0.0062923	3.9593e-05	4.87362	0.316008	-0.00660762	4.36606e-05	0.999203	0.320348	0.0109479	0.000119856	5.00397	0.315696	0.00629627	3.9643e-05																		low permeability
		7.8	0.3091	6.67761e-05	4.76132	0.315692	-0.0065923	4.34584e-05	4.87362	0.316008	-0.00690762	4.77152e-05	0.999203	0.320348	0.0112479	0.000126515	5.00397	0.315696	0.00659627	4.35108e-05																		Toe	0.5	low	5
		7.8	0.3087	7.34735e-05	4.76132	0.315692	-0.0069923	4.88923e-05	4.87362	0.316008	-0.00730762	5.34013e-05	0.999203	0.320348	0.0116479	0.000135674	5.00397	0.315696	0.00699627	4.89478e-05																			1	v low	6
		7.9	0.308	8.59638e-05	5.55855	0.313011	-0.00501138	2.51139e-05	5.65167	0.313381	-0.0053815	2.89605e-05	0.999192	0.318603	0.0106026	0.000112416	5.84706	0.313024	0.00502407	2.52413e-05
		7.5	0.3255	6.77055e-05	3.08215	0.325876	-0.000375931	1.41324e-07	3.19811	0.326002	-0.000501516	2.51518e-07	0.999233	0.326655	0.0011552	1.3345e-06	3.22326	0.325935	0.000434661	1.88931e-07
		7.7	0.3147	6.61347e-06	4.09606	0.318728	-0.00402818	1.62262e-05	4.21654	0.31898	-0.00428027	1.83207e-05	0.999213	0.322264	0.00756441	5.72202e-05	4.29938	0.318733	0.0040334	1.62683e-05
		7.8	0.3115	3.33121e-05	4.76132	0.315692	-0.0041923	1.75754e-05	4.87362	0.316008	-0.00450762	2.03186e-05	0.999203	0.320348	0.0088479	7.82853e-05	5.00397	0.315696	0.00419627	1.76087e-05
		7.3	0.3213	1.62275e-05	2.38583	0.334304	-0.0130036	0.000169094	2.48337	0.334368	-0.0130682	0.000170777	0.999254	0.33182	0.0105204	0.000110679	2.48223	0.334524	0.0132238	0.00017487
		7.5	0.315	5.16047e-06	3.08215	0.325876	-0.0108759	0.000118286	3.19811	0.326002	-0.0110015	0.000121033	0.999233	0.326655	0.0116552	0.000135844	3.22326	0.325935	0.0109347	0.000119567
		7.5	0.3125	2.27688e-05	3.08215	0.325876	-0.0133759	0.000178916	3.19811	0.326002	-0.0135015	0.000182291	0.999233	0.326655	0.0141552	0.00020037	3.22326	0.325935	0.0134347	0.00018049
		7.6	0.3104	4.72198e-05	3.5422	0.322126	-0.0117256	0.00013749	3.66306	0.322312	-0.0119117	0.000141889	0.999223	0.324364	0.0139639	0.000194992	3.71191	0.322147	0.0117472	0.000137996
		7.7	0.3094	6.19631e-05	4.09606	0.318728	-0.00932818	8.70149e-05	4.21654	0.31898	-0.00958027	9.17816e-05	0.999213	0.322264	0.0128644	0.000165493	4.29938	0.318733	0.0093334	8.71124e-05
		7.8	0.3079	8.78281e-05	4.76132	0.315692	-0.0077923	6.07199e-05	4.87362	0.316008	-0.00810762	6.57335e-05	0.999203	0.320348	0.0124479	0.00015495	5.00397	0.315696	0.00779627	6.07819e-05
		8	0.307	0.000105507	6.5118	0.310667	-0.0036675	1.34505e-05	6.57069	0.311081	-0.00408074	1.66524e-05	0.999182	0.317015	0.0100152	0.000100304	6.85358	0.310695	0.00369481	1.36516e-05
		8.4	0.306	0.00012705	12.5192	0.304109	0.00189092	3.57556e-06	12.1692	0.304571	0.00142852	2.04068e-06	0.999141	0.31197	0.00597013	3.56425e-05	13.1692	0.304206	-0.00179434	3.21965e-06			vG
		9.3	0.3038	0.000181486	54.7267	0.298626	0.00517374	2.67676e-05	48.0499	0.298867	0.00493335	2.43379e-05	0.99905	0.305374	0.00157428	2.47835e-06	57.0165	0.29879	-0.00500977	2.50978e-05			vG(O)	Or + (Os-Or)/f(a)
		11.7	0.3017	0.000242477	1740.01	0.297051	0.00464885	2.16118e-05	1178.4	0.297011	0.00468928	2.19893e-05	0.998805	0.29875	-0.00294961	8.70018e-06	1754.32	0.297217	-0.00448339	2.01008e-05			f(a)	[1+(aw)^n]^(1-1/n)
		24	0.2988	0.000341202	9.2782e+07	0.297	0.0018	3.24e-06	2.75068e+07	0.296932	0.00186817	3.49006e-06	0.997559	0.292918	-0.00588248	3.46036e-05	8.39925e+07	0.297164	-0.00163625	2.67732e-06
		42.5	0.2956	0.000469661	5.33772e+11	0.297	-0.0014	1.96e-06	8.20216e+10	0.296932	-0.00133183	1.77376e-06	0.995704	0.291043	-0.00455727	2.07687e-05	4.43513e+11	0.297164	0.00156375	2.44531e-06			Crest
		50.6	0.2937	0.000555623	7.50143e+12	0.297	-0.0033	1.089e-05	9.43171e+11	0.296932	-0.00323183	1.04447e-05	0.994899	0.29055	-0.00314966	9.92035e-06	6.07197e+12	0.297164	0.00346375	1.19976e-05			Mean observed value	0.317272
		52.3	0.2938	0.000550919	1.23755e+13	0.297	-0.0032	1.024e-05	1.49798e+12	0.296932	-0.00313183	9.80834e-06	0.99473	0.290457	-0.00334265	1.11733e-05	9.96776e+12	0.297164	0.00336375	1.13148e-05			SSTot	0.079365
		50	0.294	0.00054157	6.26122e+12	0.297	-0.003	9e-06	7.98111e+11	0.296932	-0.00293183	8.59561e-06	0.994958	0.290584	-0.00341612	1.16699e-05	5.07718e+12	0.297164	0.00316375	1.00093e-05			vG
		48.6	0.2935	0.000565092	4.07195e+12	0.297	-0.0035	1.225e-05	5.36279e+11	0.296932	-0.00343183	1.17774e-05	0.995097	0.290664	-0.00283627	8.04445e-06	3.31601e+12	0.297164	0.00366375	1.3423e-05			SSR	0.0341351
		8.6	0.3148	6.10914e-06	17.4414	0.302103	0.0126972	0.000161219	16.5942	0.302534	0.0122657	0.000150448	0.999121	0.310059	-0.00474143	2.24811e-05	18.32	0.302226	-0.0125742	0.000158112			R2	0.569897
		8.1	0.3178	2.79136e-07	7.64912	0.308635	0.00916468	8.39914e-05	7.65365	0.309079	0.00872126	7.60604e-05	0.999172	0.315572	-0.0022284	4.96578e-06	8.05257	0.30868	-0.0091199	8.31725e-05			vG-M				Crest			Mid			Toe
		7.9	0.3127	2.09001e-05	5.55855	0.313011	-0.000311376	9.69551e-08	5.65167	0.313381	-0.000681495	4.64436e-07	0.999192	0.318603	0.00590263	3.48411e-05	5.84706	0.313024	0.000324067	1.0502e-07			SSR	0.0341379			vG-M	F-X	G	vG-M	F-X	G	vG-M	F-X	G
		7.8	0.3109	4.05981e-05	4.76132	0.315692	-0.0047923	2.29661e-05	4.87362	0.316008	-0.00510762	2.60878e-05	0.999203	0.320348	0.0094479	8.92628e-05	5.00397	0.315696	0.00479627	2.30042e-05			R2	0.569862		a	7.15	6.49	7.15	7.01	6.27	7.01	7.63	6.71	7.7
		7.9	0.3078	8.97125e-05	5.55855	0.313011	-0.00521138	2.71584e-05	5.65167	0.313381	-0.0055815	3.11531e-05	0.999192	0.318603	0.0108026	0.000116697	5.84706	0.313024	0.00522407	2.72909e-05			FX			n	15	15	10	15	15	15	6.4	10	5.5
		7.8	0.3065	0.000116029	4.76132	0.315692	-0.0091923	8.44984e-05	4.87362	0.316008	-0.00950762	9.03948e-05	0.999203	0.320348	0.0138479	0.000191764	5.00397	0.315696	0.00919627	8.45714e-05			SSR	0.0371846		m	0.933333	1	-	0.933333	0.95	-	0.84375	1	-
		7.9	0.3056	0.000136228	5.55855	0.313011	-0.00741138	5.49285e-05	5.65167	0.313381	-0.0077815	6.05517e-05	0.999192	0.318603	0.0130026	0.000169068	5.84706	0.313024	0.00742407	5.51168e-05			R2	0.531474		Or	0.296	0.29	0.297	0.35	0.343	0.35	0.214	0.207	0.214
		7.9	0.305	0.000150594	5.55855	0.313011	-0.00801138	6.41821e-05	5.65167	0.313381	-0.0083815	7.02495e-05	0.999192	0.318603	0.0136026	0.000185032	5.84706	0.313024	0.00802407	6.43857e-05			G			Os	0.382	0.38	0.386	0.405	0.405	0.405	0.335	0.347	0.344
		8.1	0.304	0.000176137	7.64912	0.308635	-0.00463532	2.14862e-05	7.65365	0.309079	-0.00507874	2.57936e-05	0.999172	0.315572	0.0115716	0.000133902	8.05257	0.30868	0.0046801	2.19034e-05			SSR	0.0341051		SSE	0.0341379	0.0371846	0.0341051	0.00492586	0.00474043	0.00500773	0.0346878	0.0289848	0.0363728
		8.4	0.3026	0.000215258	12.5192	0.304109	-0.00150908	2.27733e-06	12.1692	0.304571	-0.00197148	3.88672e-06	0.999141	0.31197	0.00937013	8.77994e-05	13.1692	0.304206	0.00160566	2.57815e-06			R2	0.570275		RMSE	0.0137715	0.0143729	0.0137649	0.00334212	0.00327861	0.00336978	0.00886889	0.00810711	0.00908175
		8.7	0.3024	0.000221166	20.5829	0.301324	0.00107603	1.15784e-06	19.3666	0.301732	0.000667737	4.45872e-07	0.999111	0.30922	0.00681965	4.65076e-05	21.5997	0.301457	-0.000942847	8.88961e-07
		9.1	0.3013	0.000255094	39.661	0.299244	0.00205598	4.22705e-06	35.6427	0.29954	0.00175983	3.09701e-06	0.99907	0.306468	0.00516781	2.67063e-05	41.429	0.299402	-0.00189781	3.6017e-06
		10.1	0.2999	0.000301775	188.448	0.297472	0.00242772	5.89383e-06	150.96	0.297548	0.00235233	5.53345e-06	0.998968	0.302195	0.002295	5.26703e-06	194.149	0.297641	-0.0022586	5.10126e-06
		11.7	0.2992	0.000326585	1740.01	0.297051	0.00214885	4.61756e-06	1178.4	0.297011	0.00218928	4.79295e-06	0.998805	0.29875	-0.000449607	2.02147e-07	1754.32	0.297217	-0.00198339	3.93384e-06
		16.4	0.2976	0.000386974	289834	0.297	0.000599693	3.59632e-07	133137	0.296933	0.000667475	4.45523e-07	0.998328	0.294963	-0.00263694	6.95346e-06	277799	0.297164	-0.000435918	1.90025e-07
		15.6	0.2979	0.000375261	135864	0.297001	0.000899345	8.08821e-07	66104.4	0.296933	0.000966767	9.34638e-07	0.998409	0.295346	-0.002554	6.52291e-06	131203	0.297164	-0.000735545	5.41027e-07
		15.2	0.2979	0.000375261	91664.1	0.297001	0.000899029	8.08253e-07	45951.3	0.296934	0.00096615	9.33446e-07	0.99845	0.295561	-0.00233852	5.46867e-06	88865	0.297165	-0.000735208	5.40531e-07
		16.1	0.298	0.000371397	219118	0.297	0.000999594	9.99188e-07	102813	0.296933	0.00106727	1.13906e-06	0.998358	0.2951	-0.00290014	8.4108e-06	210602	0.297164	-0.000835812	6.98581e-07					Position	Depth	Model	a	n	m	Or	Os	R2	RMSE	Weightage
		17.7	0.2978	0.000379146	920575	0.297	0.000799903	6.39845e-07	387355	0.296932	0.000867933	7.53308e-07	0.998196	0.294447	-0.00335311	1.12433e-05	872311	0.297164	-0.000636146	4.04681e-07					Crest	0.5m	vG-M	7.06029	15	0.933333	0.296932	0.3899	0.569862	0.0137715	2
		20.7	0.2975	0.000390919	9.86766e+06	0.297	0.000499991	2.49991e-07	3.46791e+06	0.296932	0.000568146	3.2279e-07	0.997893	0.293578	-0.00392213	1.53831e-05	9.13329e+06	0.297164	-0.000336242	1.13059e-07							F-X	6.61091	15	1	0.289285	0.373405	0.531474	0.0143729	1
		18.5	0.2982	0.000363728	1.79852e+06	0.297	0.00119995	1.43988e-06	719263	0.296932	0.00126804	1.60794e-06	0.998115	0.294179	-0.00402117	1.61698e-05	1.69297e+06	0.297164	-0.0010362	1.0737e-06							G	7.11096	15	-	0.297164	0.3899	0.570275	0.0137649	3
		16.4	0.2984	0.00035614	289834	0.297	0.00139969	1.95914e-06	133137	0.296933	0.00146748	2.15348e-06	0.998328	0.294963	-0.00343694	1.18126e-05	277799	0.297164	-0.00123592	1.52749e-06						1.0 m	vG-M	6.51042	15	0.933333	0.35591	0.403	0.4557	0.00468026	2
		15.7	0.2985	0.000352375	149674	0.297001	0.00149941	2.24822e-06	72290.4	0.296933	0.00156689	2.45514e-06	0.998399	0.295295	-0.00320518	1.02732e-05	144401	0.297164	-0.00133561	1.78385e-06							F-X	6.06556	15	0.95	0.346257	0.389819	0.416798	0.00484462	1
		15.9	0.2984	0.00035614	181315	0.297	0.00139951	1.95863e-06	86306.8	0.296933	0.0014671	2.15237e-06	0.998379	0.295195	-0.00320455	1.02691e-05	174595	0.297164	-0.00123572	1.52701e-06							G	6.56196	15	-	0.356117	0.403	0.457829	0.00467109	3
		15.7	0.2982	0.000363728	149674	0.297001	0.00119941	1.43857e-06	72290.4	0.296933	0.00126689	1.605e-06	0.998399	0.295295	-0.00290518	8.44006e-06	144401	0.297164	-0.00103561	1.07249e-06					Mid	0.5 m	vG-M	6.57734	10.7736	0.90718	0.349274	0.4263	0.899274	0.00503575	3
		16	0.2983	0.000359924	199381	0.297	0.00129955	1.68884e-06	94224.7	0.296933	0.00136719	1.8692e-06	0.998369	0.295147	-0.0031528	9.94014e-06	191811	0.297164	-0.00113577	1.28997e-06							F-X	6.13364	15	0.95	0.341941	0.412429	0.896829	0.00509651	1
		8.4	0.3152	4.2918e-06	12.5192	0.304109	0.0110909	0.000123008	12.1692	0.304571	0.0106285	0.000112966	0.999141	0.31197	-0.00322987	1.0432e-05	13.1692	0.304206	-0.0109943	0.000120875							G	6.65964	10.3817	-	0.349413	0.4263	0.898787	0.0050479	2
		8.1	0.3204	9.78647e-06	7.64912	0.308635	0.0117647	0.000138408	7.65365	0.309079	0.0113213	0.000128171	0.999172	0.315572	-0.0048284	2.33135e-05	8.05257	0.30868	-0.0117199	0.000137356						1.0 m	vG-M	6.14638	8.54499	0.882972	0.252548	0.3923	0.954031	0.01454	2
		7.9	0.3285	0.000126075	5.55855	0.313011	0.0154886	0.000239897	5.65167	0.313381	0.0151185	0.000228569	0.999192	0.318603	-0.00989737	9.79579e-05	5.84706	0.313024	-0.0154759	0.000239504							F-X	5.6261	15	0.95	0.238888	0.3923	0.995115	0.0143608	3
		7.5	0.335	0.000314294	3.08215	0.325876	0.00912407	8.32486e-05	3.19811	0.326002	0.00899848	8.09727e-05	0.999233	0.326655	-0.0083448	6.96356e-05	3.22326	0.325935	-0.00906534	8.21804e-05							G	6.2703	8.08889	-	0.252785	0.3923	0.952279	0.0146005	1
		7.6	0.3347	0.000303747	3.5422	0.322126	0.0125744	0.000158115	3.66306	0.322312	0.0123883	0.000153469	0.999223	0.324364	-0.0103361	0.000106834	3.71191	0.322147	-0.0125528	0.000157574					Toe	0.5 m	vG-M	7.28878	5.65737	0.823239	0.212908	0.3452	0.749593	0.0136268	2
		7.6	0.3378	0.000421412	3.5422	0.322126	0.0156744	0.000245686	3.66306	0.322312	0.0154883	0.000239886	0.999223	0.324364	-0.0134361	0.000180527	3.71191	0.322147	-0.0156528	0.000245012							F-X	6.71	10	1	0.207	0.3452	0.783166	0.0126805	3
		7.6	0.3373	0.000401134	3.5422	0.322126	0.0151744	0.000230261	3.66306	0.322312	0.0149883	0.000224648	0.999223	0.324364	-0.0129361	0.000167341	3.71191	0.322147	-0.0151528	0.000229609							G	7.64303	5.15685	-	0.213049	0.3452	0.747401	0.0136863	1
		7.7	0.3104	4.72198e-05	4.09606	0.318728	-0.00832818	6.93586e-05	4.21654	0.31898	-0.00858027	7.36211e-05	0.999213	0.322264	0.0118644	0.000140764	4.29938	0.318733	0.0083334	6.94456e-05						1.0 m	vG-M	6.79281	3.83459	0.739216	0.2217	0.3868	0.658895	0.0203958	2
		7.8	0.3092	6.51518e-05	4.76132	0.315692	-0.0064923	4.215e-05	4.87362	0.316008	-0.00680762	4.63437e-05	0.999203	0.320348	0.0111479	0.000124276	5.00397	0.315696	0.00649627	4.22016e-05							F-X	6.67405	10.6072	0.95	0.218765	0.3868	0.692418	0.0193529	3
		7.3	0.3218	2.05058e-05	2.38583	0.334304	-0.0125036	0.00015634	2.48337	0.334368	-0.0125682	0.000157959	0.999254	0.33182	0.0100204	0.000100408	2.48223	0.334524	0.0127238	0.000161896							G	7.59938	3.30624	-	0.2217	0.3868	0.655267	0.020504	1
		7.4	0.3369	0.000385271	2.70094	0.329951	0.00694852	4.82819e-05	2.80864	0.330033	0.00686743	4.71616e-05	0.999243	0.329142	-0.00775815	6.01888e-05	2.81781	0.330075	-0.00682547	4.6587e-05
		7.2	0.3451	0.000774416	2.12601	0.338863	0.00623747	3.8906e-05	2.21254	0.338951	0.00614948	3.78161e-05	0.999264	0.334678	-0.0104221	0.00010862	2.2052	0.339217	-0.00588283	3.46077e-05								highest	lowest							possible highest	lowest
		7.2	0.3494	0.00103223	2.12601	0.338863	0.0105375	0.000111038	2.21254	0.338951	0.0104495	0.000109192	0.999264	0.334678	-0.0147221	0.00021674	2.2052	0.339217	-0.0101828	0.00010369							VG	0.0203958	0.00468026					vG	13	18	6
		7.3	0.3486	0.000981464	2.38583	0.334304	0.0142964	0.000204387	2.48337	0.334368	0.0142318	0.000202545	0.999254	0.33182	-0.0167796	0.000281555	2.48223	0.334524	-0.0140762	0.000198138							FX	0.0193529	0.00484462					FX	12
		7.4	0.3505	0.00110412	2.70094	0.329951	0.0205485	0.000422242	2.80864	0.330033	0.0204674	0.000418916	0.999243	0.329142	-0.0213581	0.00045617	2.81781	0.330075	-0.0204255	0.0004172							G	0.020504	0.00467109					G	11
		7.4	0.3434	0.00068269	2.70094	0.329951	0.0134485	0.000180863	2.80864	0.330033	0.0133674	0.000178688	0.999243	0.329142	-0.0142581	0.000203295	2.81781	0.330075	-0.0133255	0.000177568															36
		7.4	0.3497	0.0010516	2.70094	0.329951	0.0197485	0.000390004	2.80864	0.330033	0.0196674	0.000386808	0.999243	0.329142	-0.0205581	0.000422637	2.81781	0.330075	-0.0196255	0.000385159
		7.4	0.3511	0.00114436	2.70094	0.329951	0.0211485	0.00044726	2.80864	0.330033	0.0210674	0.000443837	0.999243	0.329142	-0.0219581	0.00048216	2.81781	0.330075	-0.0210255	0.00044207
		7.5	0.3416	0.000591868	3.08215	0.325876	0.0157241	0.000247246	3.19811	0.326002	0.0155985	0.000243313	0.999233	0.326655	-0.0149448	0.000223347	3.22326	0.325935	-0.0156653	0.000245403
		7.6	0.3115	3.33121e-05	3.5422	0.322126	-0.0106256	0.000112904	3.66306	0.322312	-0.0108117	0.000116894	0.999223	0.324364	0.0128639	0.000165481	3.71191	0.322147	0.0106472	0.000113362
		7.1	0.3278	0.000110846	1.91232	0.34354	-0.0157403	0.000247756	1.98779	0.343702	-0.0159015	0.000252858	0.999274	0.33769	0.00989006	9.78133e-05	1.97712	0.344068	0.0162685	0.000264664
		7.1	0.3466	0.000860151	1.91232	0.34354	0.00305975	9.36206e-06	1.98779	0.343702	0.00289848	8.40118e-06	0.999274	0.33769	-0.00890994	7.9387e-05	1.97712	0.344068	-0.00253151	6.40852e-06
		7.3	0.3521	0.00121301	2.38583	0.334304	0.0177964	0.000316712	2.48337	0.334368	0.0177318	0.000314417	0.999254	0.33182	-0.0202796	0.000411262	2.48223	0.334524	-0.0175762	0.000308922
		7.4	0.3542	0.0013637	2.70094	0.329951	0.0242485	0.000587991	2.80864	0.330033	0.0241674	0.000584065	0.999243	0.329142	-0.0250581	0.000627911	2.81781	0.330075	-0.0241255	0.000582038
		7.1	0.3608	0.00189472	1.91232	0.34354	0.0172597	0.000297899	1.98779	0.343702	0.0170985	0.000292358	0.999274	0.33769	-0.0231099	0.000534069	1.97712	0.344068	-0.0167315	0.000279943
		7.3	0.3612	0.0019297	2.38583	0.334304	0.0268964	0.000723416	2.48337	0.334368	0.0268318	0.000719946	0.999254	0.33182	-0.0293796	0.000863161	2.48223	0.334524	-0.0266762	0.000711618
		7.4	0.3636	0.00214631	2.70094	0.329951	0.0336485	0.00113222	2.80864	0.330033	0.0335674	0.00112677	0.999243	0.329142	-0.0344581	0.00118736	2.81781	0.330075	-0.0335255	0.00112396
		7.5	0.3654	0.00231634	3.08215	0.325876	0.0395241	0.00156215	3.19811	0.326002	0.0393985	0.00155224	0.999233	0.326655	-0.0387448	0.00150116	3.22326	0.325935	-0.0394653	0.00155751
		7.5	0.3684	0.00261411	3.08215	0.325876	0.0425241	0.0018083	3.19811	0.326002	0.0423985	0.00179763	0.999233	0.326655	-0.0417448	0.00174263	3.22326	0.325935	-0.0424653	0.0018033
		7.4	0.3659	0.00236471	2.70094	0.329951	0.0359485	0.0012923	2.80864	0.330033	0.0358674	0.00128647	0.999243	0.329142	-0.0367581	0.00135116	2.81781	0.330075	-0.0358255	0.00128346
		7.4	0.3684	0.00261411	2.70094	0.329951	0.0384485	0.00147829	2.80864	0.330033	0.0383674	0.00147206	0.999243	0.329142	-0.0392581	0.0015412	2.81781	0.330075	-0.0383255	0.00146884
		7.5	0.35	0.00107114	3.08215	0.325876	0.0241241	0.000581971	3.19811	0.326002	0.0239985	0.000575927	0.999233	0.326655	-0.0233448	0.00054498	3.22326	0.325935	-0.0240653	0.000579141
		7.5	0.3115	3.33121e-05	3.08215	0.325876	-0.0143759	0.000206667	3.19811	0.326002	-0.0145015	0.000210294	0.999233	0.326655	0.0151552	0.00022968	3.22326	0.325935	0.0144347	0.000208359
		7.6	0.3106	4.45111e-05	3.5422	0.322126	-0.0115256	0.00013284	3.66306	0.322312	-0.0117117	0.000137165	0.999223	0.324364	0.0137639	0.000189446	3.71191	0.322147	0.0115472	0.000133337
		7.7	0.3096	5.88545e-05	4.09606	0.318728	-0.00912818	8.33237e-05	4.21654	0.31898	-0.00938027	8.79895e-05	0.999213	0.322264	0.0126644	0.000160387	4.29938	0.318733	0.0091334	8.34191e-05
		7.9	0.3086	7.51978e-05	5.55855	0.313011	-0.00441138	1.94602e-05	5.65167	0.313381	-0.0047815	2.28627e-05	0.999192	0.318603	0.0100026	0.000100053	5.84706	0.313024	0.00442407	1.95724e-05
		8.4	0.3073	9.94341e-05	12.5192	0.304109	0.00319092	1.01819e-05	12.1692	0.304571	0.00272852	7.44485e-06	0.999141	0.31197	0.00467013	2.18102e-05	13.1692	0.304206	-0.00309434	9.57493e-06
		9.3	0.3053	0.000143321	54.7267	0.298626	0.00667374	4.45388e-05	48.0499	0.298867	0.00643335	4.1388e-05	0.99905	0.305374	7.42767e-05	5.51703e-09	57.0165	0.29879	-0.00650977	4.23771e-05
		10.7	0.3042	0.000170868	450.261	0.297198	0.00700234	4.90327e-05	337.791	0.297207	0.00699295	4.89013e-05	0.998907	0.300599	-0.003601	1.29672e-05	460.017	0.297365	-0.00683466	4.67126e-05
		12.6	0.3028	0.000209429	5345.23	0.297017	0.00578335	3.34471e-05	3324.6	0.29696	0.00584021	3.4108e-05	0.998714	0.297596	-0.00520384	2.70799e-05	5329.81	0.297181	-0.00561885	3.15715e-05
		15.2	0.3023	0.000224151	91664.1	0.297001	0.00529903	2.80797e-05	45951.3	0.296934	0.00536615	2.87956e-05	0.99845	0.295561	-0.00673852	4.54076e-05	88865	0.297165	-0.00513521	2.63704e-05
		19.4	0.3014	0.00025191	3.69368e+06	0.297	0.00439998	1.93598e-05	1.39864e+06	0.296932	0.00446811	1.9964e-05	0.998024	0.293912	-0.00748801	5.60703e-05	3.45222e+06	0.297164	-0.00423623	1.79456e-05
		34	0.299	0.000333854	1.81622e+10	0.297	0.002	4e-06	3.60735e+09	0.296932	0.00206817	4.27734e-06	0.996554	0.2917	-0.00729968	5.32853e-05	1.56047e+10	0.297164	-0.00183625	3.37182e-06
		41.4	0.2975	0.000390919	3.58772e+11	0.297	0.0005	2.5e-07	5.68182e+10	0.296932	0.000568173	3.22821e-07	0.995814	0.291118	-0.0063823	4.07338e-05	2.9928e+11	0.297164	-0.000336252	1.13065e-07
		42.7	0.2966	0.000427318	5.7312e+11	0.297	-0.0004	1.6e-07	8.75938e+10	0.296932	-0.000331827	1.10109e-07	0.995684	0.291029	-0.00557064	3.10321e-05	4.75872e+11	0.297164	0.000563748	3.17812e-07
		44.4	0.2966	0.000427318	1.03542e+12	0.297	-0.0004	1.6e-07	1.51302e+11	0.296932	-0.000331827	1.10109e-07	0.995515	0.290919	-0.00568149	3.22793e-05	8.54706e+11	0.297164	0.000563748	3.17812e-07
		54.8	0.2952	0.000487158	2.51067e+13	0.297	-0.0018	3.24e-06	2.88012e+12	0.296932	-0.00173183	2.99922e-06	0.994483	0.290326	-0.00487443	2.37601e-05	2.00808e+13	0.297164	0.00196375	3.85631e-06
		69.9	0.2928	0.000598862	1.00252e+15	0.297	-0.0042	1.764e-05	8.69288e+13	0.296932	-0.00413183	1.7072e-05	0.992997	0.28962	-0.00317999	1.01123e-05	7.73089e+14	0.297164	0.00436375	1.90423e-05
		61.7	0.2929	0.000593978	1.51385e+14	0.297	-0.0041	1.681e-05	1.51522e+13	0.296932	-0.00403183	1.62556e-05	0.993802	0.289987	-0.00291311	8.48623e-06	1.18946e+14	0.297164	0.00426375	1.81795e-05
		57.2	0.2928	0.000598862	4.80633e+13	0.297	-0.0042	1.764e-05	5.24841e+12	0.296932	-0.00413183	1.7072e-05	0.994246	0.290204	-0.00259604	6.73941e-06	3.81955e+13	0.297164	0.00436375	1.90423e-05
		47.9	0.2935	0.000565092	3.26848e+12	0.297	-0.0035	1.225e-05	4.37704e+11	0.296932	-0.00343183	1.17774e-05	0.995167	0.290705	-0.00279547	7.81467e-06	2.6675e+12	0.297164	0.00366375	1.3423e-05
		41.1	0.2932	0.000579445	3.21342e+11	0.297	-0.0038	1.444e-05	5.13179e+10	0.296932	-0.00373183	1.39265e-05	0.995844	0.291139	-0.00206144	4.24953e-06	2.68349e+11	0.297164	0.00396375	1.57113e-05
		33.6	0.294	0.00054157	1.51811e+10	0.297	-0.003	9e-06	3.05656e+09	0.296932	-0.00293183	8.59561e-06	0.996594	0.291737	-0.0022631	5.12161e-06	1.30666e+10	0.297164	0.00316375	1.00093e-05
		24.5	0.2942	0.000532302	1.26803e+08	0.297	-0.0028	7.84e-06	3.6712e+07	0.296932	-0.00273183	7.46289e-06	0.997509	0.292834	-0.00136559	1.86483e-06	1.14436e+08	0.297164	0.00296375	8.78381e-06
		8.3	0.3082	8.22951e-05	10.6119	0.305387	0.00281316	7.91386e-06	10.4206	0.305853	0.00234656	5.50633e-06	0.999152	0.313062	0.00486168	2.36359e-05	11.1682	0.305467	-0.00273264	7.46734e-06
		8.1	0.3063	0.000120377	7.64912	0.308635	-0.00233532	5.45372e-06	7.65365	0.309079	-0.00277874	7.72139e-06	0.999172	0.315572	0.0092716	8.59625e-05	8.05257	0.30868	0.0023801	5.66489e-06
		7.9	0.3047	0.000158047	5.55855	0.313011	-0.00831138	6.9079e-05	5.65167	0.313381	-0.0086815	7.53684e-05	0.999192	0.318603	0.0139026	0.000193283	5.84706	0.313024	0.00832407	6.92901e-05
		7.9	0.3041	0.000173493	5.55855	0.313011	-0.00891138	7.94126e-05	5.65167	0.313381	-0.0092815	8.61462e-05	0.999192	0.318603	0.0145026	0.000210326	5.84706	0.313024	0.00892407	7.9639e-05
		7.9	0.3034	0.000192423	5.55855	0.313011	-0.00961138	9.23786e-05	5.65167	0.313381	-0.0099815	9.96302e-05	0.999192	0.318603	0.0152026	0.00023112	5.84706	0.313024	0.00962407	9.26227e-05
		7.6	0.3055	0.000138572	3.5422	0.322126	-0.0166256	0.000276412	3.66306	0.322312	-0.0168117	0.000282634	0.999223	0.324364	0.0188639	0.000355849	3.71191	0.322147	0.0166472	0.000277128
		7.6	0.3056	0.000136228	3.5422	0.322126	-0.0165256	0.000273096	3.66306	0.322312	-0.0167117	0.000279282	0.999223	0.324364	0.0187639	0.000352086	3.71191	0.322147	0.0165472	0.000273808
		7.6	0.3046	0.000160571	3.5422	0.322126	-0.0175256	0.000307148	3.66306	0.322312	-0.0177117	0.000313705	0.999223	0.324364	0.0197639	0.000390614	3.71191	0.322147	0.0175472	0.000307902
		7.7	0.3031	0.000200836	4.09606	0.318728	-0.0156282	0.00024424	4.21654	0.31898	-0.0158803	0.000252183	0.999213	0.322264	0.0191644	0.000367274	4.29938	0.318733	0.0156334	0.000244403
		7.7	0.3031	0.000200836	4.09606	0.318728	-0.0156282	0.00024424	4.21654	0.31898	-0.0158803	0.000252183	0.999213	0.322264	0.0191644	0.000367274	4.29938	0.318733	0.0156334	0.000244403
		7.5	0.3062	0.000122582	3.08215	0.325876	-0.0196759	0.000387142	3.19811	0.326002	-0.0198015	0.0003921	0.999233	0.326655	0.0204552	0.000418415	3.22326	0.325935	0.0197347	0.000389457
		7.2	0.3161	1.3728e-06	2.12601	0.338863	-0.0227625	0.000518133	2.21254	0.338951	-0.0228505	0.000522146	0.999264	0.334678	0.0185779	0.000345138	2.2052	0.339217	0.0231172	0.000534403
		7.3	0.3203	9.1708e-06	2.38583	0.334304	-0.0140036	0.000196101	2.48337	0.334368	-0.0140682	0.000197914	0.999254	0.33182	0.0115204	0.00013272	2.48223	0.334524	0.0142238	0.000202317
		7.1	0.319	2.98714e-06	1.91232	0.34354	-0.0245403	0.000602224	1.98779	0.343702	-0.0247015	0.000610165	0.999274	0.33769	0.0186901	0.000349318	1.97712	0.344068	0.0250685	0.000628429
		7.2	0.3253	6.44541e-05	2.12601	0.338863	-0.0135625	0.000183942	2.21254	0.338951	-0.0136505	0.000186337	0.999264	0.334678	0.0093779	8.7945e-05	2.2052	0.339217	0.0139172	0.000193688
		7.1	0.3396	0.000498554	1.91232	0.34354	-0.00394025	1.55256e-05	1.98779	0.343702	-0.00410152	1.68225e-05	0.999274	0.33769	-0.00190994	3.64787e-06	1.97712	0.344068	0.00446849	1.99674e-05
		7.2	0.3387	0.000459173	2.12601	0.338863	-0.000162532	2.64166e-08	2.21254	0.338951	-0.000250517	6.27588e-08	0.999264	0.334678	-0.0040221	1.61773e-05	2.2052	0.339217	0.000517168	2.67463e-07
		7.3	0.3409	0.000558298	2.38583	0.334304	0.00659639	4.35124e-05	2.48337	0.334368	0.00653182	4.26646e-05	0.999254	0.33182	-0.0090796	8.24392e-05	2.48223	0.334524	-0.00637617	4.06555e-05
		7.3	0.3332	0.000253712	2.38583	0.334304	-0.00110361	1.21795e-06	2.48337	0.334368	-0.00116818	1.36465e-06	0.999254	0.33182	-0.0013796	1.9033e-06	2.48223	0.334524	0.00132383	1.75254e-06
		7.1	0.3236	4.00478e-05	1.91232	0.34354	-0.0199403	0.000397614	1.98779	0.343702	-0.0201015	0.000404071	0.999274	0.33769	0.0140901	0.00019853	1.97712	0.344068	0.0204685	0.000418959
		7.1	0.3381	0.000433819	1.91232	0.34354	-0.00544025	2.95963e-05	1.98779	0.343702	-0.00560152	3.1377e-05	0.999274	0.33769	-0.000409939	1.6805e-07	1.97712	0.344068	0.00596849	3.56229e-05
		7.2	0.3433	0.000677474	2.12601	0.338863	0.00443747	1.96911e-05	2.21254	0.338951	0.00434948	1.8918e-05	0.999264	0.334678	-0.0086221	7.43406e-05	2.2052	0.339217	-0.00408283	1.66695e-05
		7.3	0.3269	9.27048e-05	2.38583	0.334304	-0.00740361	5.48134e-05	2.48337	0.334368	-0.00746818	5.57738e-05	0.999254	0.33182	0.0049204	2.42103e-05	2.48223	0.334524	0.00762383	5.81229e-05
		7.3	0.311	3.93338e-05	2.38583	0.334304	-0.0233036	0.000543058	2.48337	0.334368	-0.0233682	0.000546072	0.999254	0.33182	0.0208204	0.000433489	2.48223	0.334524	0.0235238	0.000553371
		7.4	0.3102	5.00085e-05	2.70094	0.329951	-0.0197515	0.000390121	2.80864	0.330033	-0.0198326	0.000393331	0.999243	0.329142	0.0189419	0.000358794	2.81781	0.330075	0.0198745	0.000394997
		7.4	0.3089	7.00848e-05	2.70094	0.329951	-0.0210515	0.000443165	2.80864	0.330033	-0.0211326	0.000446585	0.999243	0.329142	0.0202419	0.000409733	2.81781	0.330075	0.0211745	0.000448361
		7.5	0.3081	8.41195e-05	3.08215	0.325876	-0.0177759	0.000315984	3.19811	0.326002	-0.0179015	0.000320464	0.999233	0.326655	0.0185552	0.000344296	3.22326	0.325935	0.0178347	0.000318075
		7.2	0.325	5.97271e-05	2.12601	0.338863	-0.0138625	0.00019217	2.21254	0.338951	-0.0139505	0.000194617	0.999264	0.334678	0.0096779	9.36617e-05	2.2052	0.339217	0.0142172	0.000202128
		7.3	0.3364	0.000365893	2.38583	0.334304	0.00209639	4.39487e-06	2.48337	0.334368	0.00203182	4.12828e-06	0.999254	0.33182	-0.0045796	2.09727e-05	2.48223	0.334524	-0.00187617	3.52e-06
		7.3	0.3115	3.33121e-05	2.38583	0.334304	-0.0228036	0.000520004	2.48337	0.334368	-0.0228682	0.000522954	0.999254	0.33182	0.0203204	0.000412919	2.48223	0.334524	0.0230238	0.000530097
		7.4	0.3104	4.72198e-05	2.70094	0.329951	-0.0195515	0.00038226	2.80864	0.330033	-0.0196326	0.000385438	0.999243	0.329142	0.0187419	0.000351257	2.81781	0.330075	0.0196745	0.000387087
		7.5	0.309	6.84205e-05	3.08215	0.325876	-0.0168759	0.000284797	3.19811	0.326002	-0.0170015	0.000289052	0.999233	0.326655	0.0176552	0.000311706	3.22326	0.325935	0.0169347	0.000286783
		7.5	0.3086	7.51978e-05	3.08215	0.325876	-0.0172759	0.000298458	3.19811	0.326002	-0.0174015	0.000302813	0.999233	0.326655	0.0180552	0.00032599	3.22326	0.325935	0.0173347	0.00030049
		7.5	0.3085	7.69421e-05	3.08215	0.325876	-0.0173759	0.000301923	3.19811	0.326002	-0.0175015	0.000306303	0.999233	0.326655	0.0181552	0.000329611	3.22326	0.325935	0.0174347	0.000303967
		7.3	0.3119	2.88548e-05	2.38583	0.334304	-0.0224036	0.000501922	2.48337	0.334368	-0.0224682	0.000504819	0.999254	0.33182	0.0199204	0.000396822	2.48223	0.334524	0.0226238	0.000511838
		7.3	0.3135	1.42255e-05	2.38583	0.334304	-0.0208036	0.00043279	2.48337	0.334368	-0.0208682	0.000435481	0.999254	0.33182	0.0183204	0.000335637	2.48223	0.334524	0.0210238	0.000442002
		7.2	0.329	0.000137554	2.12601	0.338863	-0.00986253	9.72695e-05	2.21254	0.338951	-0.00995052	9.90128e-05	0.999264	0.334678	0.0056779	3.22385e-05	2.2052	0.339217	0.0102172	0.000104391
		7.2	0.3393	0.000485247	2.12601	0.338863	0.000437468	1.91378e-07	2.21254	0.338951	0.000349483	1.22138e-07	0.999264	0.334678	-0.0046221	2.13638e-05	2.2052	0.339217	-8.28318e-05	6.8611e-09
		7.3	0.3403	0.000530304	2.38583	0.334304	0.00599639	3.59567e-05	2.48337	0.334368	0.00593182	3.51865e-05	0.999254	0.33182	-0.0084796	7.19036e-05	2.48223	0.334524	-0.00577617	3.33641e-05
		7.2	0.3471	0.000889729	2.12601	0.338863	0.00823747	6.78559e-05	2.21254	0.338951	0.00814948	6.64141e-05	0.999264	0.334678	-0.0124221	0.000154309	2.2052	0.339217	-0.00788283	6.2139e-05
		7.1	0.3562	0.00151542	1.91232	0.34354	0.0126597	0.000160269	1.98779	0.343702	0.0124985	0.000156212	0.999274	0.33769	-0.0185099	0.000342618	1.97712	0.344068	-0.0121315	0.000147173
		7.1	0.3593	0.00176638	1.91232	0.34354	0.0157597	0.00024837	1.98779	0.343702	0.0155985	0.000243313	0.999274	0.33769	-0.0216099	0.000466989	1.97712	0.344068	-0.0152315	0.000231999
		7.2	0.3608	0.00189472	2.12601	0.338863	0.0219375	0.000481253	2.21254	0.338951	0.0218495	0.0004774	0.999264	0.334678	-0.0261221	0.000682364	2.2052	0.339217	-0.0215828	0.000465819
		7.1	0.3699	0.00276974	1.91232	0.34354	0.0263597	0.000694836	1.98779	0.343702	0.0261985	0.00068636	0.999274	0.33769	-0.0322099	0.00103748	1.97712	0.344068	-0.0258315	0.000667267
		7.2	0.3658	0.002355	2.12601	0.338863	0.0269375	0.000725627	2.21254	0.338951	0.0268495	0.000720895	0.999264	0.334678	-0.0311221	0.000968585	2.2052	0.339217	-0.0265828	0.000706647
		7.3	0.3661	0.00238421	2.38583	0.334304	0.0317964	0.00101101	2.48337	0.334368	0.0317318	0.00100691	0.999254	0.33182	-0.0342796	0.00117509	2.48223	0.334524	-0.0315762	0.000997054
		7.3	0.3128	1.99958e-05	2.38583	0.334304	-0.0215036	0.000462405	2.48337	0.334368	-0.0215682	0.000465187	0.999254	0.33182	0.0190204	0.000361776	2.48223	0.334524	0.0217238	0.000471925
		7.4	0.3117	3.10435e-05	2.70094	0.329951	-0.0182515	0.000333117	2.80864	0.330033	-0.0183326	0.000336083	0.999243	0.329142	0.0174419	0.000304218	2.81781	0.330075	0.0183745	0.000337623
		7.5	0.3111	3.80895e-05	3.08215	0.325876	-0.0147759	0.000218328	3.19811	0.326002	-0.0149015	0.000222055	0.999233	0.326655	0.0155552	0.000241964	3.22326	0.325935	0.0148347	0.000220067
		7.5	0.3097	5.73301e-05	3.08215	0.325876	-0.0161759	0.000261661	3.19811	0.326002	-0.0163015	0.000265739	0.999233	0.326655	0.0169552	0.000287479	3.22326	0.325935	0.0162347	0.000263564
		7.6	0.3094	6.19631e-05	3.5422	0.322126	-0.0127256	0.000161942	3.66306	0.322312	-0.0129117	0.000166713	0.999223	0.324364	0.0149639	0.00022392	3.71191	0.322147	0.0127472	0.00016249
		7.7	0.3089	7.00848e-05	4.09606	0.318728	-0.00982818	9.65931e-05	4.21654	0.31898	-0.0100803	0.000101612	0.999213	0.322264	0.0133644	0.000178607	4.29938	0.318733	0.0098334	9.66958e-05
		7.5	0.3146	7.1378e-06	3.08215	0.325876	-0.0112759	0.000127147	3.19811	0.326002	-0.0114015	0.000129995	0.999233	0.326655	0.0120552	0.000145328	3.22326	0.325935	0.0113347	0.000128475
		7.2	0.3266	8.70178e-05	2.12601	0.338863	-0.0122625	0.00015037	2.21254	0.338951	-0.0123505	0.000152535	0.999264	0.334678	0.0080779	6.52525e-05	2.2052	0.339217	0.0126172	0.000159193
		0		0.079365	1	0.386		0.0341351	1	0.3899		0.0341379	1	0.373405		0.0371846	1	0.3899		0.0341051
		1			1	0.386			1	0.3899			0.999898	0.373367			1	0.3899
		2			1	0.386		SSE	1	0.3899		SSE	0.999795	0.373329		SSE	1	0.3899		SSE
		3		0.0134151	1	0.386		0.013771	1	0.3899		0.0137715	0.999693	0.37329		0.0143729	1	0.3899		0.0137649
		3.5			1.00002	0.385998		RMSE	1.00003	0.389898		RMSE	0.999642	0.373269		RMSE	1.00002	0.389898		RMSE
		4			1.00017	0.385985			1.00019	0.389883			0.999591	0.373236			1.00018	0.389883
		4.4			1.00069	0.385938		0.013771	1.00078	0.389828		0.0137715	0.99955	0.373168		0.0143729	1.00075	0.389831		0.0137649
		4.7			1.00187	0.385834			1.00209	0.389707			0.999519	0.373041			1.00201	0.389714
		5			1.00472	0.385582			1.00527	0.389412			0.999488	0.372749			1.00508	0.389432
		5.2			1.00851	0.385249			1.0095	0.389025			0.999468	0.372375			1.00914	0.38906
		5.4			1.01499	0.384686			1.01672	0.388371			0.999447	0.37175			1.01611	0.38843
		5.6			1.02586	0.383757			1.02885	0.387293			0.999427	0.370737			1.02779	0.387393
		5.8			1.04378	0.382267			1.04879	0.385575			0.999407	0.369152			1.04704	0.385733
		6			1.0728	0.37996			1.08105	0.38293			0.999386	0.366775			1.07822	0.383172
		6.1			1.0933	0.378405			1.10377	0.381159			0.999376	0.365222			1.10024	0.381451
		6.2			1.11908	0.376529			1.13231	0.379036			0.999366	0.363401			1.12792	0.379382
		6.3			1.15141	0.374297			1.16801	0.376527			0.999356	0.3613			1.16262	0.376928
		6.4			1.19179	0.371678			1.21248	0.373608			0.999345	0.358922			1.20595	0.374062
		6.5			1.24205	0.368655			1.26765	0.370271			0.999335	0.356286			1.25988	0.370771
		6.6			1.30443	0.365229			1.33585	0.366527			0.999325	0.353424			1.32676	0.36706
		6.7			1.38158	0.361419			1.41981	0.362411			0.999315	0.350386			1.40944	0.36296
		6.8			1.47671	0.357269			1.5228	0.357983			0.999305	0.34723			1.51134	0.358524
		6.9			1.59367	0.352846			1.64865	0.353322			0.999294	0.34402			1.63651	0.353831
		7			1.73705	0.348236			1.80188	0.348527			0.999284	0.34082			1.78985	0.348976
		7.1			1.91232	0.34354			1.98779	0.343702			0.999274	0.33769			1.97712	0.344068
		7.2			2.12601	0.338863			2.21254	0.338951			0.999264	0.334678			2.2052	0.339217
		7.3			2.38583	0.334304			2.48337	0.334368			0.999254	0.33182			2.48223	0.334524
		7.4			2.70094	0.329951			2.80864	0.330033			0.999243	0.329142			2.81781	0.330075
		7.5			3.08215	0.325876			3.19811	0.326002			0.999233	0.326655			3.22326	0.325935
		7.6			3.5422	0.322126			3.66306	0.322312			0.999223	0.324364			3.71191	0.322147
		7.7			4.09606	0.318728			4.21654	0.31898			0.999213	0.322264			4.29938	0.318733
		7.8			4.76132	0.315692			4.87362	0.316008			0.999203	0.320348			5.00397	0.315696
		7.9			5.55855	0.313011			5.65167	0.313381			0.999192	0.318603			5.84706	0.313024
		8			6.5118	0.310667			6.57069	0.311081			0.999182	0.317015			6.85358	0.310695
		8.1			7.64912	0.308635			7.65365	0.309079			0.999172	0.315572			8.05257	0.30868
		8.2			9.00317	0.306885			8.92688	0.307346			0.999162	0.314258			9.47774	0.306948
		8.3			10.6119	0.305387			10.4206	0.305853			0.999152	0.313062			11.1682	0.305467
		8.4			12.5192	0.304109			12.1692	0.304571			0.999141	0.31197			13.1692	0.304206
		8.5			14.7761	0.303023			14.2121	0.303473			0.999131	0.310972			15.533	0.303134
		8.6			17.4414	0.302103			16.5942	0.302534			0.999121	0.310059			18.32	0.302226
		8.7			20.5829	0.301324			19.3666	0.301732			0.999111	0.30922			21.5997	0.301457
		8.8			24.279	0.300666			22.5873	0.301048			0.999101	0.308448			25.4519	0.300807
		8.9			28.6193	0.30011			26.3222	0.300464			0.99909	0.307736			29.9682	0.300258
		9			33.7072	0.29964			30.6458	0.299965			0.99908	0.307078			35.2539	0.299794
		10			162.224	0.297549			131.421	0.297639			0.998978	0.302514			167.369	0.297718
		11			683.986	0.29713			497.169	0.297119			0.998877	0.299959			695.964	0.297297
		12			2552.97	0.297035			1679.43	0.296987			0.998775	0.298325			2564.25	0.2972
		13			8581.46	0.29701			5149.12	0.29695			0.998673	0.297183			8516.74	0.297175
		15			74998.5	0.297001			38173.8	0.296934			0.99847	0.295676			72852.9	0.297165
		40			2.13045e+11	0.297			3.51013e+10	0.296932			0.995954	0.291217			1.78637e+11	0.297164
		80			7745987104558438	0.297			5.75099e+14	0.296932			0.992011	0.289205			5853584703614679	0.297164
		100			2.27648e+17	0.297			1.30762e+16	0.296932			0.990077	0.288458			1.66369e+17	0.297164
		150			1.05937e+20	0.297			3.81734e+18	0.296932			0.985345	0.286815			7.28519e+19	0.297164
		200			8.2769e+21	0.297			2.14241e+20	0.296932			0.980755	0.285331			5.45158e+21	0.297164
		250			2.43251e+23	0.297			4.87128e+21	0.296932			0.976298	0.283935			1.54943e+23	0.297164
		350			3.9801e+25	0.297			5.41297e+23	0.296932			0.967754	0.281324			2.41042e+25	0.297164
		500			8.84421e+27	0.297			7.98111e+25	0.296932			0.955767	0.277728			5.07718e+27	0.297164
		700			1.4471e+30	0.297			8.86861e+27	0.296932			0.941112	0.273381			7.89847e+29	0.297164
		1000			3.21561e+32	0.297			1.30762e+30	0.296932			0.921457	0.267593			1.66369e+32	0.297164

## Sheet: B1 Fitting
		FD			VWC vG				VWC vG-M				VWC FX				VWC G
		w	O	(O-Omean)^2	f(a)	vG(O)	residual	residual2	f(a)	vG-M(O)	residual	residual2	f(b)	FX(O)	residual	residual2	f(c)	G(O)	residual	residual2			vG		vG	vG-M	F-X	G		For Plaxis	vG	vG-M			Limit				vG-M	F-X	G
		78.9	0.2206	0.00123357	405.508	0.340197	-0.119597	0.0143035	1044.58	0.221858	-0.00125805	1.5827e-06	0.992118	0.225232	0.00463176	2.14532e-05	2292.55	0.221772	0.00117202	1.37362e-06			1/a	kpa	7.15	6.79281	6.67405	7.59938		a	1.28571	1.2959	m-1			Lowest	Highest		7.09	6.71	7.82
100		91.7	0.2145	0.00169927	590.058	0.340136	-0.125636	0.0157843	1599.58	0.221803	-0.00730321	5.33369e-05	0.990876	0.224503	0.0100034	0.000100068	3768.04	0.221744	0.00724382	5.24729e-05			n	_	2.5	3.83459	10.6072	3.30624		n	2.5	3.83459	_		a	6.5	10.5		4.6	11.8	4.1
		104.9	0.2098	0.00210885	825.468	0.340097	-0.130297	0.0169773	2341.85	0.22177	-0.0119705	0.000143293	0.989607	0.223857	0.014057	0.000197599	5877.32	0.221728	0.0119281	0.000142279			Or	_	0.34	0.2217	0.218765	0.2217		m	1	0.739216	_		n	1	15		0.226	0.22	0.227
		116.4	0.2056	0.00251224	1070.34	0.340075	-0.134475	0.0180835	3144.96	0.221752	-0.0161525	0.000260903	0.988509	0.223354	0.0177541	0.000315209	8289.45	0.22172	0.0161199	0.000259852			Os	_	0.42	0.3868	0.3868	0.3868		Sr	0.523077	0.341077	_		m	0.1	2		0.389	0.395	0.378
		127.9	0.2028	0.00280076	1354.35	0.340059	-0.137259	0.0188401	4107.69	0.22174	-0.0189402	0.000358731	0.987419	0.222893	0.0200926	0.000403713	11318.7	0.221715	0.0189146	0.000357762			a	kpa-1	0.13986	0.147214	0.149834	0.13159		Ss	1	1	_		OR	0.1817	0.2217
		130.9	0.2023	0.00285393	1435.12	0.340056	-0.137756	0.0189766	4386.71	0.221738	-0.0194376	0.000377822	0.987136	0.222778	0.0204778	0.00041934	12220.3	0.221714	0.0194135	0.000376884			m	_	1	0.739216	0.95	-							OS	0.3468	0.3868
		128	0.2024	0.00284326	1357	0.340059	-0.137659	0.01895	4116.8	0.22174	-0.0193401	0.00037404	0.987409	0.222889	0.0204887	0.000419789	11347.9	0.221715	0.0193145	0.000373052
		120.4	0.2024	0.00284326	1164.59	0.340069	-0.137669	0.0189527	3461.05	0.221748	-0.0193477	0.000374334	0.988129	0.223189	0.0207894	0.000432201	9269.03	0.221718	0.0193178	0.000373178			1m head	9.80414	kpa					Deviation	vG	vG-M	F-X	G		a	8.5
		117.6	0.2017	0.0029184	1098.12	0.340073	-0.138373	0.019147	3237.73	0.221751	-0.020051	0.000402042	0.988395	0.223304	0.0216042	0.000466742	8575.33	0.221719	0.0200193	0.00040077					1/a	0.729284	0.692851	m		SSE	1.92797	0.0748776	0.0674162	0.0756746		OR	0.2017
		116.2	0.2019	0.00289683	1065.76	0.340075	-0.138175	0.0190923	3129.67	0.221753	-0.0198528	0.000394132	0.988528	0.223362	0.0214625	0.000460638	8242.45	0.22172	0.01982	0.000392834					a	1.37121	1.44331	m-1		RMSE	0.103494	0.0203958	0.0193529	0.020504		OS	0.3668
		117.4	0.2024	0.00284326	1093.46	0.340073	-0.137673	0.0189539	3222.15	0.221751	-0.0193512	0.00037447	0.988414	0.223312	0.0209125	0.000437333	8527.21	0.221719	0.0193194	0.000373238										R2	-7.756	0.658895	0.692418	0.655267
		93.3	0.2033	0.00274809	616.09	0.34013	-0.13683	0.0187224	1679.97	0.221798	-0.0184983	0.000342186	0.990722	0.22442	0.0211202	0.000446063	3989.76	0.221741	0.0184414	0.000340085
		88.8	0.2034	0.00273761	544.585	0.340147	-0.136747	0.0186997	1460.32	0.221813	-0.0184131	0.000339041	0.991157	0.224658	0.0212581	0.000451908	3388.33	0.221749	0.0183487	0.000336676
		88.2	0.2029	0.00279019	535.449	0.340149	-0.137249	0.0188374	1432.53	0.221815	-0.0189153	0.000357787	0.991215	0.224691	0.0217908	0.00047484	3313.25	0.22175	0.0188498	0.000355316
		84.2	0.2038	0.00269592	476.899	0.340168	-0.136368	0.0185962	1255.95	0.221831	-0.0180315	0.000325133	0.991603	0.224915	0.0211152	0.000445852	2842.06	0.221758	0.0179581	0.000322493
		76.8	0.2058	0.00249223	379.127	0.340211	-0.134411	0.0180663	967.687	0.221871	-0.0160706	0.000258265	0.992323	0.225364	0.0195641	0.000382755	2097.01	0.221779	0.0159787	0.00025532
		42.9	0.2111	0.00199114	89.1816	0.340897	-0.129797	0.0168473	185.824	0.222588	-0.0114885	0.000131985	0.995664	0.228575	0.0174752	0.000305382	306.656	0.222238	0.0111384	0.000124064
		8.7	0.3374	0.00667126	2.63318	0.370382	-0.0329816	0.00108778	2.5686	0.285976	0.0514237	0.0026444	0.999111	0.283969	-0.0534305	0.00285482	2.56391	0.286094	-0.0513062	0.00263233
		9.1	0.2723	0.000274823	2.82742	0.368294	-0.0959943	0.00921491	2.82178	0.280209	-0.00790915	6.25546e-05	0.99907	0.276187	0.00388656	1.51053e-05	2.8145	0.28036	0.00806046	6.4971e-05
		9.2	0.2577	3.9116e-06	2.87804	0.367797	-0.110097	0.0121213	2.88883	0.278851	-0.0211511	0.000447368	0.99906	0.274523	0.0168235	0.00028303	2.88127	0.279001	0.0213012	0.000453741
		9.3	0.2523	1.17116e-05	2.92949	0.367309	-0.115009	0.013227	2.95742	0.277526	-0.0252258	0.000636339	0.99905	0.272958	0.0206577	0.000426742	2.94973	0.277671	0.0253713	0.000643703
		9.5	0.2484	5.36149e-05	3.0349	0.36636	-0.11796	0.0139146	3.09921	0.274972	-0.0265716	0.000706051	0.999029	0.270091	0.0216905	0.000470479	3.09183	0.275099	0.0266989	0.00071283
		9.7	0.2466	8.32149e-05	3.1437	0.365448	-0.118848	0.0141248	3.24726	0.272543	-0.0259428	0.00067303	0.999009	0.267534	0.0209345	0.000438252	3.24099	0.272641	0.0260412	0.000678142
		10	0.2441	0.000135076	3.31332	0.364145	-0.120045	0.0144108	3.48128	0.269125	-0.025025	0.000626252	0.998978	0.264191	0.020091	0.000403647	3.47843	0.269164	0.025064	0.000628202
		10.3	0.2419	0.000191054	3.49074	0.362918	-0.121018	0.0146453	3.72992	0.265964	-0.0240636	0.000579059	0.998948	0.261332	0.0194322	0.000377612	3.73287	0.265929	0.0240287	0.000577377
		10.6	0.2405	0.000231716	3.67608	0.361762	-0.121262	0.0147045	3.9935	0.263042	-0.0225422	0.000508149	0.998917	0.258865	0.0183653	0.000337283	4.005	0.262924	0.0224235	0.000502814
		11	0.2385	0.000296605	3.93573	0.360327	-0.121827	0.0148417	4.36873	0.259491	-0.0209913	0.000440636	0.998877	0.256062	0.0175624	0.000308439	4.39649	0.259253	0.0207527	0.000430673
		8.6	0.2717	0.000255289	2.58665	0.370928	-0.099228	0.0098462	2.509	0.287503	-0.0158031	0.000249739	0.999121	0.286241	0.0145409	0.000211438	2.50526	0.287601	0.0159012	0.000252849
		9.3	0.2435	0.000149383	2.92949	0.367309	-0.123809	0.0153285	2.95742	0.277526	-0.0340258	0.00115775	0.99905	0.272958	0.0294577	0.000867758	2.94973	0.277671	0.0341713	0.00116768
		9.6	0.2411	0.000213809	3.08888	0.365899	-0.124799	0.0155749	3.17245	0.273742	-0.0326418	0.00106549	0.999019	0.268776	0.0276765	0.000765987	3.16551	0.273856	0.0327558	0.00107294
		7.8	0.2928	0.00137476	2.243	0.375667	-0.0828665	0.00686686	2.08342	0.300945	-0.00814458	6.63341e-05	0.999203	0.310451	0.0176508	0.000311552	2.08997	0.300696	0.00789627	6.23511e-05
		8.2	0.2682	0.000155695	2.40854	0.373215	-0.105015	0.0110282	2.285	0.293954	-0.0257538	0.000663257	0.999162	0.296903	0.0287026	0.000823841	2.28595	0.293924	0.0257238	0.000661712
		8.4	0.2602	2.00505e-05	2.49601	0.372051	-0.111851	0.0125107	2.39415	0.29066	-0.0304599	0.000927805	0.999141	0.291239	0.0310386	0.000963395	2.3926	0.290704	0.0305045	0.000930524
		8.6	0.2565	6.04938e-07	2.58665	0.370928	-0.114428	0.0130938	2.509	0.287503	-0.0310031	0.000961195	0.999121	0.286241	0.0297409	0.000884522	2.50526	0.287601	0.0311012	0.000967287
		8.9	0.2527	9.13383e-06	2.72866	0.369318	-0.116618	0.0135999	2.69221	0.283025	-0.0303251	0.000919613	0.99909	0.279835	0.0271352	0.000736322	2.68596	0.283168	0.0304677	0.000928283
		9.3	0.2493	4.12449e-05	2.92949	0.367309	-0.118009	0.013926	2.95742	0.277526	-0.0282258	0.000796694	0.99905	0.272958	0.0236577	0.000559688	2.94973	0.277671	0.0283713	0.000804931
		9.9	0.2477	6.4356e-05	3.25592	0.364571	-0.116871	0.0136588	3.40167	0.270235	-0.022535	0.000507826	0.998989	0.265246	0.0175463	0.000307873	3.39743	0.270296	0.0225956	0.000510561
		10.8	0.2441	0.000135076	3.80411	0.36103	-0.11693	0.0136726	4.17768	0.26122	-0.0171196	0.00029308	0.998897	0.257402	0.0133018	0.000176937	4.19656	0.261042	0.0169417	0.000287021			Ow	Or + (Os-Or)/f(a)
		12.6	0.2412	0.000210895	5.12251	0.355617	-0.114417	0.0130913	6.15593	0.24852	-0.00731968	5.35777e-05	0.998714	0.248415	0.00721459	5.20503e-05	6.3214	0.247818	0.00661765	4.37932e-05			f(a)	[1+(aw)^n]^(1-1/n)
		16.5	0.2369	0.000354276	9.08993	0.348801	-0.111901	0.0125218	12.6781	0.234722	0.00217755	4.74173e-06	0.998318	0.239787	0.00288661	8.33251e-06	13.9787	0.233511	-0.00338916	1.14864e-05
		24	0.2329	0.000520854	21.6425	0.343696	-0.110796	0.0122758	36.0032	0.226286	0.0066143	4.3749e-05	0.997559	0.233611	0.000711447	5.06156e-07	45.7967	0.225305	-0.00759494	5.76831e-05
		32.2	0.2281	0.000762987	44.0402	0.341817	-0.113717	0.0129314	82.5001	0.223701	0.00439879	1.93494e-05	0.996734	0.230678	0.00257808	6.64652e-06	119.378	0.223083	-0.00501699	2.51702e-05			Crest
		40.3	0.2256	0.000907348	76.4219	0.341047	-0.115447	0.013328	155.672	0.222761	0.00283943	8.06238e-06	0.995924	0.22899	0.00338987	1.14912e-05	249.577	0.222362	-0.00323848	1.04878e-05			Mean observed value	0.255722
		46.1	0.2229	0.0010773	106.557	0.340751	-0.117851	0.0138888	227.823	0.222425	0.000475315	2.25924e-07	0.995346	0.228121	0.00522137	2.72627e-05	388.732	0.222125	-0.000775285	6.01067e-07			SSTot	0.21886
		52.3	0.2215	0.00117116	145.707	0.340549	-0.119049	0.0141727	325.728	0.222207	-0.000706864	4.99657e-07	0.99473	0.227376	0.00587572	3.45241e-05	589.458	0.22198	0.000480088	2.30484e-07			vG
		58.6	0.2195	0.00131205	193.3	0.340414	-0.120914	0.0146202	449.601	0.222067	-0.00256721	6.59059e-06	0.994108	0.226747	0.00724745	5.25255e-05	858.098	0.221892	0.0023924	5.72359e-06			SSR	1.91634
		9.1	0.3346	0.0062217	2.82742	0.368294	-0.0336943	0.00113531	2.82178	0.280209	0.0543909	0.00295836	0.99907	0.276187	-0.0584134	0.00341213	2.8145	0.28036	-0.0542395	0.00294193			R2	-7.756
		9	0.2895	0.00114094	2.77763	0.368802	-0.0793015	0.00628873	2.75624	0.2816	0.00789962	6.2404e-05	0.99908	0.277954	-0.0115455	0.000133299	2.74941	0.281749	-0.00775072	6.00737e-05			vG-M
		9.5	0.2562	2.28272e-07	3.0349	0.36636	-0.11016	0.0121352	3.09921	0.274972	-0.0187716	0.000352374	0.999029	0.270091	0.0138905	0.000192947	3.09183	0.275099	0.0188989	0.000357168			SSR	0.0746544
		9.8	0.253	7.41049e-06	3.19938	0.365005	-0.112005	0.0125451	3.32367	0.271374	-0.0183741	0.000337606	0.998999	0.266359	0.0133593	0.000178472	3.31829	0.271455	0.0184545	0.00034057			R2	0.658895
		10.3	0.2503	2.94005e-05	3.49074	0.362918	-0.112618	0.0126828	3.72992	0.265964	-0.0156636	0.00024535	0.998948	0.261332	0.0110322	0.00012171	3.73287	0.265929	0.0156287	0.000244255			FX
		11.2	0.2471	7.43427e-05	4.071	0.359651	-0.112551	0.0126678	4.56675	0.257853	-0.0107526	0.000115619	0.998856	0.254832	0.00773243	5.97904e-05	4.60498	0.257552	0.0104525	0.000109254			SSR	0.0673175
		12.4	0.2449	0.00011712	4.96086	0.356126	-0.111226	0.0123713	5.90649	0.249652	-0.00475229	2.25843e-05	0.998734	0.249151	0.00425064	1.80679e-05	6.04721	0.249002	0.00410186	1.68253e-05			R2	0.692418
		14.3	0.2425	0.000174827	6.65685	0.352018	-0.109518	0.0119941	8.59725	0.240904	0.00159618	2.54779e-06	0.998541	0.243638	0.00113801	1.29507e-06	9.08639	0.23987	-0.00262997	6.91674e-06			G
		17.4	0.2399	0.000250343	10.2386	0.347814	-0.107914	0.0116453	14.6732	0.232952	0.0069482	4.82774e-05	0.998227	0.238637	-0.00126282	1.59472e-06	16.47	0.231724	-0.00817571	6.68422e-05			SSR	0.0754484
		21.7	0.237	0.000350522	17.0466	0.344693	-0.107693	0.0115978	27.1337	0.227785	0.00921532	8.49222e-05	0.997792	0.234912	-0.00208811	4.36022e-06	33.1065	0.226687	-0.0103131	0.000106359			R2	0.655267
		27.2	0.2347	0.000441934	29.2265	0.342737	-0.108037	0.011672	51.2226	0.224923	0.00977681	9.55861e-05	0.997237	0.232232	-0.00246826	6.09231e-06	68.7588	0.224101	-0.0105989	0.000112336
		32.6	0.2319	0.000567498	45.3894	0.341763	-0.109863	0.0120698	85.4309	0.223633	0.00826744	6.83506e-05	0.996694	0.230575	-0.00132459	1.75454e-06	124.31	0.223028	-0.00887187	7.871e-05
		43.1	0.2289	0.000719432	90.213	0.340887	-0.111987	0.012541	188.288	0.222577	0.00632315	3.99822e-05	0.995644	0.228545	-0.00035487	1.25933e-07	311.392	0.22223	-0.0066698	4.44862e-05
		51.5	0.2256	0.000907348	140.236	0.34057	-0.11497	0.0132182	311.808	0.222229	0.00337051	1.13603e-05	0.99481	0.227464	0.0018638	3.47373e-06	560.219	0.221995	-0.00360529	1.29981e-05
		62.8	0.2241	0.000999965	229.63	0.340348	-0.116248	0.0135137	547.043	0.222002	0.0020982	4.40243e-06	0.993694	0.226381	0.00228101	5.20302e-06	1078.51	0.221853	-0.00224692	5.04864e-06
		66.1	0.2234	0.00104473	260.859	0.340307	-0.116907	0.0136672	632.494	0.221961	0.00143897	2.07063e-06	0.99337	0.226116	0.00271621	7.37782e-06	1277.32	0.221829	-0.00157074	2.46724e-06
		68.2	0.2216	0.00116433	281.993	0.340284	-0.118684	0.0140858	691.119	0.221939	-0.000338888	1.14845e-07	0.993163	0.225957	0.00435679	1.89816e-05	1416.36	0.221817	0.000216566	4.69009e-08
		72.5	0.2212	0.00119178	328.401	0.340244	-0.119044	0.0141714	821.886	0.221901	-0.000700879	4.91232e-07	0.992742	0.225649	0.00444942	1.97973e-05	1733.45	0.221795	0.000595244	3.54315e-07
		76.5	0.2197	0.0012976	375.445	0.340213	-0.120513	0.0145234	957.012	0.221873	-0.00217252	4.71983e-06	0.992352	0.225383	0.0056834	3.2301e-05	2070.06	0.22178	0.00207976	4.32539e-06
		79.1	0.2194	0.0013193	408.077	0.340196	-0.120796	0.0145917	1052.1	0.221857	-0.00245692	6.03648e-06	0.992098	0.225219	0.00581937	3.38651e-05	2311.81	0.221771	0.00237142	5.62361e-06
		78.6	0.2194	0.0013193	401.674	0.340199	-0.120799	0.0145924	1033.36	0.22186	-0.00245977	6.05047e-06	0.992147	0.22525	0.00585041	3.42273e-05	2263.86	0.221773	0.00237293	5.63079e-06
		78.6	0.2189	0.00135588	401.674	0.340199	-0.121299	0.0147135	1033.36	0.22186	-0.00295977	8.76024e-06	0.992147	0.22525	0.00635041	4.03278e-05	2263.86	0.221773	0.00287293	8.25372e-06
		81.5	0.219	0.00134852	439.661	0.340182	-0.121182	0.0146851	1145.12	0.221844	-0.00284418	8.08934e-06	0.991865	0.225074	0.00607351	3.68875e-05	2551.84	0.221765	0.0027647	7.64356e-06
		85	0.219	0.00134852	488.284	0.340164	-0.121164	0.0146807	1290.06	0.221828	-0.00282798	7.99746e-06	0.991525	0.224869	0.00586939	3.44498e-05	2932.29	0.221756	0.0027563	7.59721e-06
		85.9	0.2187	0.00137064	501.285	0.34016	-0.12146	0.0147524	1329.16	0.221824	-0.00312421	9.76071e-06	0.991438	0.224818	0.00611843	3.74352e-05	3036.16	0.221754	0.00305438	9.32922e-06
		86.7	0.2179	0.00143052	513.015	0.340156	-0.122256	0.0149465	1364.54	0.221821	-0.00392099	1.53742e-05	0.99136	0.224774	0.00687363	4.72468e-05	3130.63	0.221753	0.00385274	1.48436e-05
		10.2	0.2902	0.00118872	3.43072	0.363319	-0.0731187	0.00534635	3.6454	0.26699	0.02321	0.000538706	0.998958	0.262238	-0.0279625	0.000781901	3.64613	0.266981	-0.0232191	0.000539126
		49.7	0.2311	0.000606254	128.387	0.340623	-0.109523	0.0119953	281.91	0.222286	0.00881435	7.76928e-05	0.994988	0.22767	-0.0034299	1.17642e-05	498.162	0.222031	-0.00906858	8.22392e-05
		54.4	0.2298	0.000671962	160.673	0.340498	-0.110698	0.012254	364.167	0.222153	0.00764664	5.84711e-05	0.994522	0.227154	-0.00264587	7.00063e-06	671.26	0.221946	-0.00785404	6.1686e-05
		9.3	0.3012	0.00206823	2.92949	0.367309	-0.0661085	0.00437034	2.95742	0.277526	0.0236742	0.00056047	0.99905	0.272958	-0.0282423	0.000797626	2.94973	0.277671	-0.0235287	0.0005536
		10.3	0.2589	1.00983e-05	3.49074	0.362918	-0.104018	0.0108197	3.72992	0.265964	-0.00706364	4.98951e-05	0.998948	0.261332	0.00243225	5.91582e-06	3.73287	0.265929	0.00702867	4.94022e-05
		10.9	0.2557	4.93827e-10	3.86947	0.360675	-0.104975	0.0110197	4.27234	0.260344	-0.00464396	2.15663e-05	0.998887	0.256718	0.00101756	1.03542e-06	4.29547	0.260136	0.00443583	1.96766e-05
		11.4	0.2536	4.50383e-06	4.20994	0.359003	-0.105403	0.0111097	4.77183	0.256299	-0.00269886	7.28387e-06	0.998836	0.253699	9.91038e-05	9.82157e-09	4.82224	0.255937	0.00233722	5.46261e-06
		12.5	0.252	1.38549e-05	5.0412	0.355869	-0.103869	0.0107888	6.03025	0.249079	0.00292137	8.5344e-06	0.998724	0.248777	-0.00322332	1.03898e-05	6.18304	0.248402	-0.00359791	1.2945e-05
		14.5	0.249	4.51883e-05	6.85673	0.351667	-0.102667	0.0105406	8.9238	0.240201	0.0087989	7.74207e-05	0.998521	0.243205	-0.00579514	3.35837e-05	9.46638	0.239141	-0.00985934	9.72065e-05
		8.5	0.3668	0.0123383	2.54093	0.371485	-0.00468457	2.19452e-05	2.45085	0.289064	0.0777357	0.00604283	0.999131	0.288661	-0.0781391	0.00610572	2.44817	0.289138	-0.0776618	0.00603135
		8.7	0.2863	0.000935	2.63318	0.370382	-0.0840816	0.00706971	2.5686	0.285976	0.000323703	1.04784e-07	0.999111	0.283969	-0.00233051	5.4313e-06	2.56391	0.286094	-0.000206243	4.25362e-08
		7.9	0.3352	0.00631672	2.28322	0.375038	-0.0398382	0.00158708	2.13176	0.299148	0.0360524	0.00129977	0.999192	0.306776	-0.0284235	0.000807898	2.13686	0.298963	-0.0362371	0.00131313
		7.8	0.3369	0.00658983	2.243	0.375667	-0.0387665	0.00150284	2.08342	0.300945	0.0359554	0.00129279	0.999203	0.310451	-0.0264492	0.000699558	2.08997	0.300696	-0.0362037	0.00131071
		8	0.2886	0.00108095	2.32422	0.37442	-0.0858202	0.0073651	2.18146	0.297383	-0.00878315	7.71437e-05	0.999182	0.303295	0.0146946	0.000215932	2.18514	0.297256	0.00865589	7.49244e-05
		8.2	0.2795	0.000565383	2.40854	0.373215	-0.0937151	0.00878253	2.285	0.293954	-0.0144538	0.000208912	0.999162	0.296903	0.0174026	0.000302851	2.28595	0.293924	0.0144238	0.000208045
		8.5	0.2749	0.000367787	2.54093	0.371485	-0.0965846	0.00932858	2.45085	0.289064	-0.0141643	0.000200628	0.999131	0.288661	0.0137609	0.000189361	2.44817	0.289138	0.0142382	0.000202727
		8.6	0.2728	0.00029165	2.58665	0.370928	-0.098128	0.00962911	2.509	0.287503	-0.0147031	0.000216183	0.999121	0.286241	0.0134409	0.000180658	2.50526	0.287601	0.0148012	0.000219077
		8.7	0.2716	0.000252104	2.63318	0.370382	-0.0987816	0.0097578	2.5686	0.285976	-0.0143763	0.000206678	0.999111	0.283969	0.0123695	0.000153004	2.56391	0.286094	0.0144938	0.000210069
		8.8	0.2702	0.000209606	2.68051	0.369845	-0.099645	0.00992914	2.62966	0.284484	-0.0142837	0.000204024	0.999101	0.281837	0.0116373	0.000135427	2.62414	0.284616	0.0144159	0.000207818
		9	0.2693	0.000184356	2.77763	0.368802	-0.0995015	0.00990056	2.75624	0.2816	-0.0123004	0.000151299	0.99908	0.277954	0.00865448	7.49e-05	2.74941	0.281749	0.0124493	0.000154985
		7.6	0.3647	0.0118762	2.16485	0.376954	-0.0122541	0.000150163	1.99077	0.304633	0.0600674	0.00360809	0.999223	0.318362	-0.0463381	0.00214722	2.00027	0.304239	-0.0604612	0.00365555
		7.7	0.3179	0.00386608	2.20354	0.376305	-0.0584052	0.00341116	2.03643	0.302773	0.0151268	0.00022882	0.999213	0.314315	-0.00358499	1.28522e-05	2.04445	0.302455	-0.0154448	0.000238541
		7.9	0.2833	0.000760534	2.28322	0.375038	-0.0917382	0.00841589	2.13176	0.299148	-0.0158476	0.000251148	0.999192	0.306776	0.0234765	0.000551144	2.13686	0.298963	0.0156629	0.000245326
		8.2	0.2761	0.000415254	2.40854	0.373215	-0.0971151	0.00943135	2.285	0.293954	-0.0178538	0.000318758	0.999162	0.296903	0.0208026	0.000432749	2.28595	0.293924	0.0178238	0.000317687
		7.4	0.3337	0.00608053	2.08972	0.378283	-0.0445827	0.00198761	1.9034	0.308439	0.0252605	0.000638093	0.999243	0.32695	-0.00674964	4.55576e-05	1.91585	0.307876	-0.0258242	0.000666891
		7.7	0.2861	0.000922809	2.20354	0.376305	-0.0902052	0.00813697	2.03643	0.302773	-0.0166732	0.000277995	0.999213	0.314315	0.028215	0.000796087	2.04445	0.302455	0.0163552	0.000267493
		7.9	0.2792	0.000551206	2.28322	0.375038	-0.0958382	0.00918495	2.13176	0.299148	-0.0199476	0.000397909	0.999192	0.306776	0.0275765	0.000760461	2.13686	0.298963	0.0197629	0.000390572
		8.1	0.2748	0.000363962	2.36599	0.373812	-0.0990125	0.00980347	2.23254	0.295652	-0.0208517	0.000434793	0.999172	0.300005	0.0252046	0.00063527	2.23483	0.295576	0.020776	0.000431641
		8.4	0.2734	0.000312504	2.49601	0.372051	-0.0986512	0.00973206	2.39415	0.29066	-0.0172599	0.000297904	0.999141	0.291239	0.0178386	0.000318216	2.3926	0.290704	0.0173045	0.000299446
		8.6	0.2723	0.000274823	2.58665	0.370928	-0.098628	0.00972749	2.509	0.287503	-0.0152031	0.000231136	0.999121	0.286241	0.0139409	0.000194349	2.50526	0.287601	0.0153012	0.000234128
		8.9	0.2704	0.000215437	2.72866	0.369318	-0.0989184	0.00978485	2.69221	0.283025	-0.0126251	0.000159394	0.99909	0.279835	0.00943525	8.90239e-05	2.68596	0.283168	0.0127677	0.000163015
		9.3	0.2702	0.000209606	2.92949	0.367309	-0.0971085	0.00943006	2.95742	0.277526	-0.00732576	5.36668e-05	0.99905	0.272958	0.00275773	7.60505e-06	2.94973	0.277671	0.0074713	5.58204e-05
		9.7	0.2684	0.000160726	3.1437	0.365448	-0.0970477	0.00941826	3.24726	0.272543	-0.00414281	1.71629e-05	0.999009	0.267534	-0.000865528	7.49139e-07	3.24099	0.272641	0.00424116	1.79875e-05
		10.2	0.2667	0.000120512	3.43072	0.363319	-0.0966187	0.00933517	3.6454	0.26699	-0.00028996	8.40771e-08	0.998958	0.262238	-0.00446249	1.99139e-05	3.64613	0.266981	0.00028092	7.89159e-08
		10.9	0.2657	9.9556e-05	3.86947	0.360675	-0.0949747	0.00902019	4.27234	0.260344	0.00535604	2.86872e-05	0.998887	0.256718	-0.00898244	8.06843e-05	4.29547	0.260136	-0.00556417	3.096e-05
		12	0.2628	5.00949e-05	4.64912	0.357208	-0.0944076	0.00891279	5.43041	0.252103	0.0106971	0.000114428	0.998775	0.250778	-0.0120221	0.000144531	5.52865	0.251563	-0.0112374	0.000126279
		14.6	0.261	2.78549e-05	6.95823	0.351497	-0.0904972	0.00818974	9.09029	0.239862	0.0211378	0.000446805	0.998511	0.242996	-0.018004	0.000324146	9.66097	0.238789	-0.0222106	0.000493312
		21.7	0.2567	9.56049e-07	17.0466	0.344693	-0.087993	0.00774277	27.1337	0.227785	0.0289153	0.000836096	0.997792	0.234912	-0.0217881	0.000474722	33.1065	0.226687	-0.0300131	0.000900784
		30.5	0.2529	7.96494e-06	38.5824	0.342073	-0.0891735	0.00795191	70.7738	0.224033	0.0288672	0.000833316	0.996905	0.231145	-0.0217545	0.000473259	99.9437	0.223352	-0.0295481	0.000873088
		40.4	0.2505	2.72716e-05	76.8907	0.34104	-0.0905404	0.00819757	156.768	0.222753	0.0277469	0.000769888	0.995914	0.228973	-0.021527	0.00046341	251.622	0.222356	-0.0281439	0.000792077
		45.9	0.2476	6.59705e-05	105.416	0.340759	-0.0931589	0.00867858	225.034	0.222434	0.0251663	0.000633344	0.995366	0.228148	-0.0194519	0.000378375	383.198	0.222131	-0.0254692	0.000648678
		51.5	0.2465	8.50494e-05	140.236	0.34057	-0.0940705	0.00884925	311.808	0.222229	0.0242705	0.000589058	0.99481	0.227464	-0.0190362	0.000362377	560.219	0.221995	-0.0245053	0.000600509
		64.6	0.2425	0.000174827	246.367	0.340325	-0.0978247	0.00956968	592.657	0.221979	0.0205214	0.000421129	0.993517	0.226234	-0.0162657	0.000264573	1184.04	0.221839	-0.0206606	0.000426859
		73.8	0.2399	0.000250343	343.275	0.340233	-0.100333	0.0100667	864.346	0.221891	0.018009	0.000324324	0.992615	0.225561	-0.014339	0.000205606	1838.3	0.22179	-0.0181102	0.000327979
		77.8	0.2388	0.000286362	391.557	0.340204	-0.101404	0.0102828	1003.83	0.221864	0.0169355	0.000286812	0.992225	0.225301	-0.0134994	0.000182235	2188.61	0.221775	-0.0170246	0.000289836
		84.4	0.2377	0.0003248	479.73	0.340167	-0.102467	0.0104994	1264.42	0.221831	0.0158694	0.000251839	0.991583	0.224904	-0.0127963	0.000163745	2864.43	0.221758	-0.0159424	0.000254159
		96.6	0.2353	0.000417067	671.931	0.340119	-0.104819	0.010987	1853.91	0.221789	0.0135109	0.000182546	0.990404	0.224253	-0.0110468	0.000122032	4475.53	0.221737	-0.0135631	0.000183958
		112.6	0.2322	0.000553295	985.194	0.340081	-0.107881	0.0116384	2862.57	0.221758	0.0104423	0.000109042	0.988871	0.223515	-0.00868485	7.54267e-05	7428.03	0.221722	-0.0104778	0.000109784
		111.2	0.2309	0.000616143	954.887	0.340084	-0.109184	0.0119211	2762.83	0.22176	0.00914024	8.3544e-05	0.989004	0.223576	-0.00732431	5.36455e-05	7127.07	0.221723	-0.00917683	8.42143e-05
		111.1	0.2301	0.000656498	952.744	0.340084	-0.109984	0.0120965	2755.8	0.22176	0.00834009	6.95571e-05	0.989014	0.22358	-0.00651996	4.25099e-05	7105.91	0.221723	-0.00837677	7.01702e-05
		107.9	0.2308	0.000621117	885.685	0.34009	-0.10929	0.0119444	2536.7	0.221765	0.00903492	8.16297e-05	0.989319	0.223721	-0.00707884	5.011e-05	6451.5	0.221726	-0.00907441	8.23449e-05
		106	0.2303	0.000646289	847.252	0.340094	-0.109794	0.0120548	2412.12	0.221768	0.00853155	7.27874e-05	0.989501	0.223807	-0.00649322	4.21619e-05	6083.53	0.221727	-0.00857286	7.34939e-05
		105.6	0.2303	0.000646289	839.291	0.340095	-0.109795	0.012055	2386.41	0.221769	0.00853082	7.27748e-05	0.98954	0.223825	-0.00647501	4.19258e-05	6007.97	0.221727	-0.00857252	7.34881e-05
		103.5	0.2318	0.000572273	798.234	0.3401	-0.1083	0.0117289	2254.34	0.221773	0.0100268	0.000100536	0.989741	0.223922	-0.00787835	6.20683e-05	5621.99	0.221729	-0.0100706	0.000101418
		47	0.2375	0.000332049	111.785	0.340716	-0.103216	0.0106535	240.649	0.222386	0.0151139	0.000228431	0.995256	0.228003	-0.00949678	9.01888e-05	414.327	0.222098	-0.0154015	0.000237207
		54	0.236	0.000388966	157.754	0.340507	-0.104507	0.0109217	356.631	0.222163	0.0138371	0.000191464	0.994562	0.227195	-0.00880468	7.75225e-05	655.103	0.221952	-0.014048	0.000197346
		54	0.2352	0.000421162	157.754	0.340507	-0.105307	0.0110896	356.631	0.222163	0.0130371	0.000169965	0.994562	0.227195	-0.00800468	6.4075e-05	655.103	0.221952	-0.013248	0.000175509
		53.9	0.2355	0.000408938	157.03	0.340509	-0.105009	0.011027	354.763	0.222165	0.0133346	0.000177812	0.994572	0.227206	-0.00829431	6.87957e-05	651.107	0.221954	-0.0135464	0.000183506
		56.7	0.2354	0.000412993	178.089	0.340449	-0.105049	0.0110353	409.508	0.222103	0.0132968	0.000176806	0.994295	0.226926	-0.00847412	7.18106e-05	769.605	0.221915	-0.0134855	0.000181858
		56.3	0.2353	0.000417067	174.983	0.340457	-0.105157	0.011058	401.375	0.222111	0.0131887	0.000173941	0.994335	0.226965	-0.00833543	6.94793e-05	751.823	0.22192	-0.0133804	0.000179035
		55.9	0.2349	0.000433565	171.909	0.340465	-0.105565	0.011144	393.346	0.22212	0.0127803	0.000163335	0.994374	0.227004	-0.00789632	6.23519e-05	734.33	0.221925	-0.0129752	0.000168355
		57.6	0.2349	0.000433565	185.201	0.340432	-0.105532	0.011137	428.198	0.222086	0.0128144	0.00016421	0.994206	0.22684	-0.00805971	6.4959e-05	810.685	0.221904	-0.0129963	0.000168905
		66.1	0.2349	0.000433565	260.859	0.340307	-0.105407	0.0111106	632.494	0.221961	0.012939	0.000167417	0.99337	0.226116	-0.00878379	7.71549e-05	1277.32	0.221829	-0.0130707	0.000170844
		10.8	0.2677	0.000143467	3.80411	0.36103	-0.0933299	0.00871047	4.17768	0.26122	0.00648043	4.19959e-05	0.998897	0.257402	-0.0102982	0.000106054	4.19656	0.261042	-0.0066583	4.43329e-05
		63.9	0.2354	0.000412993	239.774	0.340334	-0.104934	0.0110111	574.637	0.221987	0.0134127	0.0001799	0.993586	0.226291	-0.00910932	8.29798e-05	1142.18	0.221845	-0.0135555	0.00018375
		10.2	0.2898	0.00116129	3.43072	0.363319	-0.0735187	0.005405	3.6454	0.26699	0.02281	0.000520298	0.998958	0.262238	-0.0275625	0.000759691	3.64613	0.266981	-0.0228191	0.00052071
		40.7	0.239	0.000279633	78.3074	0.341022	-0.102022	0.0104084	160.087	0.222731	0.0162687	0.00026467	0.995884	0.228923	-0.010077	0.000101546	257.828	0.22234	-0.0166597	0.000277544
		9.2	0.3363	0.00649278	2.87804	0.367797	-0.0314967	0.000992043	2.88883	0.278851	0.0574489	0.00330038	0.99906	0.274523	-0.0617765	0.00381634	2.88127	0.279001	-0.0572988	0.00328315
		9.3	0.2756	0.000395126	2.92949	0.367309	-0.0917085	0.00841045	2.95742	0.277526	-0.00192576	3.70856e-06	0.99905	0.272958	-0.00264227	6.98162e-06	2.94973	0.277671	0.0020713	4.29029e-06
		8.2	0.3548	0.00981641	2.40854	0.373215	-0.0184151	0.000339117	2.285	0.293954	0.0608462	0.00370226	0.999162	0.296903	-0.0578974	0.00335211	2.28595	0.293924	-0.0608762	0.00370592
		8.4	0.2849	0.000851343	2.49601	0.372051	-0.0871512	0.00759533	2.39415	0.29066	-0.00575989	3.31764e-05	0.999141	0.291239	0.0063386	4.01779e-05	2.3926	0.290704	0.0058045	3.36922e-05
		8.6	0.2742	0.000341428	2.58665	0.370928	-0.096728	0.00935631	2.509	0.287503	-0.0133031	0.000176974	0.999121	0.286241	0.0120409	0.000144984	2.50526	0.287601	0.0134012	0.000179593
		8.7	0.2713	0.000242667	2.63318	0.370382	-0.0990816	0.00981716	2.5686	0.285976	-0.0146763	0.000215394	0.999111	0.283969	0.0126695	0.000160516	2.56391	0.286094	0.0147938	0.000218855
		7.9	0.3175	0.00381649	2.28322	0.375038	-0.0575382	0.00331064	2.13176	0.299148	0.0183524	0.000336809	0.999192	0.306776	-0.0107235	0.000114994	2.13686	0.298963	-0.0185371	0.000343624
		7.8	0.353	0.00946297	2.243	0.375667	-0.0226665	0.00051377	2.08342	0.300945	0.0520554	0.00270977	0.999203	0.310451	-0.0425492	0.00181043	2.08997	0.300696	-0.0523037	0.00273568
		8	0.2862	0.000928895	2.32422	0.37442	-0.0882202	0.0077828	2.18146	0.297383	-0.0111832	0.000125063	0.999182	0.303295	0.0170946	0.000292226	2.18514	0.297256	0.0110559	0.000122233
		8.3	0.2747	0.000360156	2.45188	0.372628	-0.0979281	0.0095899	2.33887	0.29229	-0.0175898	0.0003094	0.999152	0.293983	0.0192831	0.000371837	2.33853	0.2923	0.0175998	0.000309753
		8.7	0.2709	0.000230365	2.63318	0.370382	-0.0994816	0.00989658	2.5686	0.285976	-0.0150763	0.000227295	0.999111	0.283969	0.0130695	0.000170811	2.56391	0.286094	0.0151938	0.00023085
		9	0.2694	0.000187082	2.77763	0.368802	-0.0994015	0.00988067	2.75624	0.2816	-0.0122004	0.000148849	0.99908	0.277954	0.00855448	7.31792e-05	2.74941	0.281749	0.0123493	0.000152505
		9.4	0.2665	0.00011616	2.98178	0.36683	-0.10033	0.010066	3.02754	0.276233	-0.00973277	9.47268e-05	0.999039	0.271482	0.00498226	2.48229e-05	3.0199	0.276371	0.00987061	9.7429e-05
		9.8	0.2645	7.70494e-05	3.19938	0.365005	-0.100505	0.0101012	3.32367	0.271374	-0.00687407	4.72528e-05	0.998999	0.266359	0.00185934	3.45715e-06	3.31829	0.271455	0.00695454	4.83656e-05
		8.6	0.28	0.00058941	2.58665	0.370928	-0.090928	0.00826791	2.509	0.287503	-0.00750315	5.62972e-05	0.999121	0.286241	0.00624091	3.8949e-05	2.50526	0.287601	0.00760124	5.77789e-05
		9.6	0.2707	0.000224334	3.08888	0.365899	-0.0951994	0.00906292	3.17245	0.273742	-0.00304182	9.25264e-06	0.999019	0.268776	-0.00192353	3.69995e-06	3.16551	0.273856	0.00315583	9.95927e-06
		10.2	0.2683	0.0001582	3.43072	0.363319	-0.0950187	0.00902855	3.6454	0.26699	0.00131004	1.7162e-06	0.998958	0.262238	-0.00606249	3.67538e-05	3.64613	0.266981	-0.00131908	1.73997e-06
		11.1	0.2669	0.000124943	4.00291	0.359985	-0.0930855	0.0086649	4.46686	0.258661	0.00823892	6.78798e-05	0.998866	0.255435	-0.0114654	0.000131455	4.49965	0.258392	-0.00850829	7.23911e-05
		11.5	0.2643	7.35783e-05	4.2808	0.358688	-0.0943881	0.00890911	4.87705	0.255552	0.00874759	7.65204e-05	0.998826	0.253165	-0.0111348	0.000123983	4.93422	0.25516	-0.00913977	8.35353e-05
		12.1	0.2622	4.19616e-05	4.72562	0.356929	-0.094729	0.00897358	5.54661	0.251466	0.0107341	0.00011522	0.998765	0.25035	-0.01185	0.000140423	5.65463	0.250897	-0.0113027	0.00012775
		12.6	0.2599	1.74538e-05	5.12251	0.355617	-0.0957174	0.00916181	6.15593	0.24852	0.0113803	0.000129512	0.998714	0.248415	-0.0114854	0.000131915	6.3214	0.247818	-0.0120824	0.000145983
		13.3	0.2592	1.20949e-05	5.71915	0.353988	-0.0947881	0.00898478	7.09036	0.244985	0.0142148	0.000202062	0.998643	0.246169	-0.013031	0.000169806	7.36297	0.244123	-0.015077	0.000227315
		13.8	0.2578	4.31716e-06	6.17527	0.352955	-0.0951549	0.00905446	7.81792	0.242818	0.0149819	0.000224456	0.998592	0.24482	-0.0129798	0.000168475	8.1887	0.241862	-0.0159381	0.000254022
		13.9	0.258	5.18827e-06	6.26953	0.35276	-0.0947601	0.00897948	7.9696	0.242416	0.0155838	0.000242854	0.998582	0.244571	-0.0134285	0.000180325	8.36237	0.241443	-0.0165568	0.000274128
		13.8	0.2584	7.17049e-06	6.17527	0.352955	-0.0945549	0.00894063	7.81792	0.242818	0.0155819	0.000242794	0.998592	0.24482	-0.0135798	0.000184411	8.1887	0.241862	-0.0165381	0.000273508
		13.7	0.2588	9.47272e-06	6.08202	0.353154	-0.0943535	0.00890259	7.66832	0.24323	0.0155699	0.00024242	0.998602	0.245076	-0.0137245	0.000188361	8.01791	0.242291	-0.0165086	0.000272533
		13.7	0.2588	9.47272e-06	6.08202	0.353154	-0.0943535	0.00890259	7.66832	0.24323	0.0155699	0.00024242	0.998602	0.245076	-0.0137245	0.000188361	8.01791	0.242291	-0.0165086	0.000272533
		8.6	0.304	0.00233074	2.58665	0.370928	-0.066928	0.00447936	2.509	0.287503	0.0164969	0.000272146	0.999121	0.286241	-0.0177591	0.000315385	2.50526	0.287601	-0.0163988	0.000268919
		7.9	0.3264	0.00499535	2.28322	0.375038	-0.0486382	0.00236567	2.13176	0.299148	0.0272524	0.000742691	0.999192	0.306776	-0.0196235	0.000385083	2.13686	0.298963	-0.0274371	0.000752795
		9.1	0.2796	0.000570148	2.82742	0.368294	-0.0886943	0.00786669	2.82178	0.280209	-0.000609146	3.71059e-07	0.99907	0.276187	-0.00341344	1.16516e-05	2.8145	0.28036	0.000760461	5.78301e-07
		7.5	0.339	0.00693519	2.12691	0.377613	-0.0386133	0.00149099	1.94643	0.306522	0.0324782	0.00105484	0.999233	0.32258	-0.0164204	0.00026963	1.95741	0.306046	-0.032954	0.00108596
		8.5	0.2826	0.000722415	2.54093	0.371485	-0.0888846	0.00790047	2.45085	0.289064	-0.00646434	4.17876e-05	0.999131	0.288661	0.00606087	3.67341e-05	2.44817	0.289138	0.00653822	4.27483e-05
		9.2	0.2739	0.000330432	2.87804	0.367797	-0.0938967	0.00881659	2.88883	0.278851	-0.00495107	2.45131e-05	0.99906	0.274523	0.000623481	3.88729e-07	2.88127	0.279001	0.00510119	2.60221e-05
		9.7	0.2701	0.00020672	3.1437	0.365448	-0.0953477	0.00909119	3.24726	0.272543	-0.00244281	5.96734e-06	0.999009	0.267534	-0.00256553	6.58193e-06	3.24099	0.272641	0.00254116	6.45751e-06
		10	0.2664	0.000114015	3.31332	0.364145	-0.097745	0.00955408	3.48128	0.269125	-0.00272503	7.42578e-06	0.998978	0.264191	-0.00220904	4.87985e-06	3.47843	0.269164	0.00276395	7.63944e-06
		10.5	0.2642	7.18727e-05	3.61341	0.36214	-0.0979397	0.00959219	3.90396	0.26399	0.000209632	4.39458e-08	0.998927	0.259649	-0.00455109	2.07124e-05	3.91228	0.2639	-0.000299565	8.97393e-08
		10.9	0.2628	5.00949e-05	3.86947	0.360675	-0.0978747	0.00957945	4.27234	0.260344	0.00245604	6.03215e-06	0.998887	0.256718	-0.00608244	3.69961e-05	4.29547	0.260136	-0.00266417	7.0978e-06
		11.3	0.2604	2.18816e-05	4.14001	0.359324	-0.0989236	0.00978588	4.6684	0.257065	0.00333458	1.11194e-05	0.998846	0.254254	-0.0061456	3.77684e-05	4.7125	0.256734	-0.00366553	1.34361e-05
		11.9	0.2547	1.04494e-06	4.57357	0.357492	-0.102792	0.0105662	5.31606	0.252757	0.00194318	3.77596e-06	0.998785	0.251221	-0.00347886	1.21025e-05	5.40507	0.252245	-0.00245461	6.02511e-06
		9.9	0.3574	0.0103384	3.25592	0.364571	-0.00717066	5.14184e-05	3.40167	0.270235	0.087165	0.00759774	0.998989	0.265246	-0.0921537	0.0084923	3.39743	0.270296	-0.0871044	0.00758718
		9.7	0.2576	3.52605e-06	3.1437	0.365448	-0.107848	0.0116311	3.24726	0.272543	-0.0149428	0.000223288	0.999009	0.267534	0.00993447	9.86937e-05	3.24099	0.272641	0.0150412	0.000226237
		0		0.21886	1	0.42		1.92797	1	0.3868		0.0748776	1	0.402474		0.0674162	1	0.3868		0.0756746
		1			1.00732	0.419419		SSE	1.00048	0.386721		SSE	0.999898	0.402432		SSE	1.00122	0.386598		SSE
		1.8		0.0222774	1.0318	0.417534		0.103494	1.00454	0.386054		0.0203958	0.999816	0.402399		0.0193529	1.00855	0.3854		0.020504
		2.5			1.07229	0.414607		RMSE	1.01596	0.384207		RMSE	0.999744	0.402369		RMSE	1.02533	0.382721		RMSE
		3.2			1.134	0.410547			1.04094	0.380307			0.999672	0.402315			1.05729	0.377854
		3.5			1.16765	0.408514		0.103494	1.05756	0.377814		0.0203958	0.999642	0.402261		0.0193529	1.07705	0.374989		0.020504
		4			1.23409	0.404825			1.09544	0.372415			0.999591	0.402028			1.11981	0.369136
		4.3			1.28048	0.402476			1.12533	0.368413			0.99956	0.401694			1.15217	0.364995
		4.7			1.35033	0.399245			1.17486	0.362228			0.999519	0.400744			1.2042	0.358804
		5			1.40894	0.39678			1.22011	0.357016			0.999488	0.399343			1.25055	0.353722
		5.2			1.45107	0.395132			1.25447	0.353309			0.999468	0.397881			1.28524	0.350158
		5.4			1.4957	0.393487			1.29241	0.349446			0.999447	0.395834			1.32315	0.346478
		5.6			1.54288	0.391851			1.33409	0.345454			0.999427	0.393039			1.36444	0.342702
		5.8			1.59266	0.39023			1.37969	0.341365			0.999407	0.38933			1.40927	0.338853
		6			1.64508	0.38863			1.42936	0.337207			0.999386	0.384562			1.45782	0.334952
		6.1			1.67229	0.387838			1.45577	0.335111			0.999376	0.381751			1.48353	0.332988
		6.2			1.70019	0.387054			1.48325	0.33301			0.999366	0.378648			1.51024	0.33102
		6.3			1.72876	0.386276			1.51183	0.330905			0.999356	0.375259			1.53796	0.32905
		6.4			1.75803	0.385506			1.54152	0.328802			0.999345	0.371594			1.56671	0.32708
		6.5			1.78799	0.384743			1.57235	0.326702			0.999335	0.367674			1.59652	0.325113
		6.6			1.81864	0.383989			1.60432	0.32461			0.999325	0.363525			1.6274	0.32315
		6.7			1.85001	0.383243			1.63746	0.322527			0.999315	0.359182			1.65938	0.321195
		6.8			1.88208	0.382506			1.67178	0.320457			0.999305	0.354685			1.69249	0.319249
		6.9			1.91487	0.381778			1.70729	0.318403			0.999294	0.350078			1.72673	0.317314
		7			1.94837	0.38106			1.74402	0.316366			0.999284	0.345407			1.76214	0.315393
		7.1			1.98261	0.380351			1.78198	0.31435			0.999274	0.340717			1.79873	0.313487
		7.2			2.01757	0.379652			1.82119	0.312355			0.999264	0.336051			1.83653	0.311598
		7.3			2.05328	0.378962			1.86166	0.310384			0.999254	0.331451			1.87557	0.309727
		7.4			2.08972	0.378283			1.9034	0.308439			0.999243	0.32695			1.91585	0.307876
		7.5			2.12691	0.377613			1.94643	0.306522			0.999233	0.32258			1.95741	0.306046
		7.6			2.16485	0.376954			1.99077	0.304633			0.999223	0.318362			2.00027	0.304239
		7.7			2.20354	0.376305			2.03643	0.302773			0.999213	0.314315			2.04445	0.302455
		7.8			2.243	0.375667			2.08342	0.300945			0.999203	0.310451			2.08997	0.300696
		7.9			2.28322	0.375038			2.13176	0.299148			0.999192	0.306776			2.13686	0.298963
		8			2.32422	0.37442			2.18146	0.297383			0.999182	0.303295			2.18514	0.297256
		8.1			2.36599	0.373812			2.23254	0.295652			0.999172	0.300005			2.23483	0.295576
		8.2			2.40854	0.373215			2.285	0.293954			0.999162	0.296903			2.28595	0.293924
		8.3			2.45188	0.372628			2.33887	0.29229			0.999152	0.293983			2.33853	0.2923
		8.4			2.49601	0.372051			2.39415	0.29066			0.999141	0.291239			2.3926	0.290704
		8.5			2.54093	0.371485			2.45085	0.289064			0.999131	0.288661			2.44817	0.289138
		8.6			2.58665	0.370928			2.509	0.287503			0.999121	0.286241			2.50526	0.287601
		8.7			2.63318	0.370382			2.5686	0.285976			0.999111	0.283969			2.56391	0.286094
		8.8			2.68051	0.369845			2.62966	0.284484			0.999101	0.281837			2.62414	0.284616
		8.9			2.72866	0.369318			2.69221	0.283025			0.99909	0.279835			2.68596	0.283168
		9			2.77763	0.368802			2.75624	0.2816			0.99908	0.277954			2.74941	0.281749
		10			3.31332	0.364145			3.48128	0.269125			0.998978	0.264191			3.47843	0.269164
		11			3.93573	0.360327			4.36873	0.259491			0.998877	0.256062			4.39649	0.259253
		12			4.64912	0.357208			5.43041	0.252103			0.998775	0.250778			5.52865	0.251563
		13			5.45752	0.354659			6.67805	0.246423			0.998673	0.247074			6.90066	0.245625
		14			6.36482	0.352569			8.12336	0.242024			0.998572	0.244329			8.53895	0.241035
		15			7.37475	0.350848			9.77803	0.238585			0.99847	0.242207			10.4706	0.237468
		18			11.0558	0.347236			16.1148	0.231945			0.998166	0.237965			18.3049	0.230719
		22			17.607	0.344544			28.1983	0.227555			0.997761	0.234723			34.5976	0.226472
		25			23.8605	0.343353			40.386	0.225788			0.997459	0.233136			52.2698	0.224859
		30			37.061	0.342159			67.5445	0.224144			0.996955	0.231294			94.6815	0.223444
		35			54.0158	0.341481			104.442	0.223281			0.996454	0.230009			156.954	0.222752
		40			75.0261	0.341066			152.413	0.222783			0.995954	0.229041			243.511	0.222378
		80			419.755	0.340191			1086.39	0.221852			0.992011	0.225164			2399.88	0.221769
		700			94838.5	0.340001			508353	0.2217			0.941112	0.21014			3.12258e+06	0.2217
		1000			231333	0.34			1.39717e+06	0.2217			0.921457	0.205469			1.01545e+07	0.2217

## Sheet: M1 Fitting
		FD			VWC vG				VWC vG-M				VWC FX				VWC G
		w	O	(O-Omean)^2	f(a)	vG(O)	residual	residual2	f(a)	vG-M(O)	residual	residual2	f(b)	FX(O)	residual	residual2	f(c)	G(O)	residual	residual2		vG		vG	vG-M	F-X	G		For Plaxis	vG	vG-M			Limit				vG-M	F-X	G
		9.4	0.273	0.0005063	2.98178	0.36683	-0.0938296	0.008804	25.2434	0.258084	0.0149156	0.000222477	0.999039	0.262866	-0.0101337	0.000102692	27.4453	0.257869	-0.0151314	0.000228959		1/a	kpa	7.15	6.14638	5.6261	6.2703		a	1.28571	1.2959	m-1			Lowest	Highest		6.5	6.05	6.6
100		10.9	0.2668	0.000823754	3.86947	0.360675	-0.0938747	0.00881246	75.8762	0.25439	0.01241	0.000154008	0.998887	0.25765	-0.0091501	8.37243e-05	88.5896	0.25436	-0.0124399	0.000154752		n	_	2.5	8.54499	15	8.08889		n	2.5	8.54499	_		a	4.2	8.2		10.2	15	9.9
		13.2	0.2613	0.00116972	5.63095	0.354207	-0.0929072	0.00863175	320.002	0.252985	0.0083151	6.91408e-05	0.998653	0.253508	-0.0077922	6.07184e-05	413.119	0.253123	-0.00817708	6.68646e-05		Or	_	0.34	0.252548	0.238888	0.252785		m	1	0.882972	_		n	1	15		0.255	0.243	0.255
		19	0.2558	0.00157618	12.5112	0.346394	-0.0905943	0.00820733	4989.79	0.252576	0.00322381	1.0393e-05	0.998065	0.249077	-0.00672269	4.51945e-05	7844.71	0.252803	-0.002997	8.98204e-06		Os	_	0.42	0.3923	0.3923	0.3923		Sr	0.523077	0.388536	_		m	0.1	2		0.363	0.347	0.363
		25.9	0.2495	0.0021161	25.9738	0.34308	-0.09358	0.00875722	51666.3	0.252551	-0.00305089	9.30791e-06	0.997368	0.24684	-0.00265957	7.07329e-06	96129.2	0.252787	0.00328666	1.08021e-05		a	kpa-1	0.13986	0.162697	0.177743	0.159482		Ss	1	1	_		OR	0.2259	0.2659
		28.9	0.2471	0.00234267	33.8458	0.342364	-0.0952637	0.00907517	118123	0.252549	-0.00544936	2.96956e-05	0.997066	0.246219	-0.000881045	7.76241e-07	233275	0.252786	0.00568581	3.23284e-05		m	_	1	0.882972	0.95	-							OS	0.3523	0.3923
		31.3	0.2459	0.00246027	41.0955	0.341947	-0.0960467	0.00922497	215645	0.252549	-0.00664883	4.42069e-05	0.996825	0.245804	-9.56104e-05	9.14134e-09	444753	0.252786	0.00688552	4.74104e-05
		29.6	0.2459	0.00246027	35.871	0.34223	-0.0963302	0.00927951	141499	0.252549	-0.00664917	4.42115e-05	0.996995	0.246092	0.000191562	3.66959e-08	283102	0.252786	0.0068857	4.74129e-05		1m head	9.80414	kpa					Deviation	vG	vG-M	F-X	G		a	6.2
		29	0.2461	0.00244047	34.1306	0.342344	-0.0962439	0.00926289	121242	0.252549	-0.00644933	4.15939e-05	0.997056	0.2462	0.000100399	1.00799e-08	239885	0.252786	0.00668579	4.46998e-05				1/a	0.729284	0.626916	m		SSE	1.3095	0.0380539	0.0369157	0.038158		OR	0.2459
		27.8	0.2463	0.00242075	30.809	0.342597	-0.0962966	0.00927304	88140.9	0.25255	-0.00624977	3.90596e-05	0.997176	0.246432	0.000131521	1.72978e-08	170430	0.252786	0.00648603	4.20686e-05				a	1.37121	1.59511	m-1		RMSE	0.0855314	0.01454	0.0143608	0.0146005		OS	0.3723
		27	0.2459	0.00246027	28.7105	0.342786	-0.0968864	0.00938698	70713.1	0.25255	-0.00665016	4.42246e-05	0.997257	0.246597	0.000696707	4.85401e-07	134577	0.252786	0.00688625	4.74204e-05									R2	106.145	0.954031	0.995115	0.952279
		10.9	0.2544	0.0016893	3.86947	0.360675	-0.106275	0.0112943	75.8762	0.25439	9.97853e-06	9.95711e-11	0.998887	0.25765	0.0032499	1.05618e-05	88.5896	0.25436	-3.99454e-05	1.59564e-09
		13.2	0.2511	0.00197146	5.63095	0.354207	-0.103107	0.0106311	320.002	0.252985	-0.0018849	3.55286e-06	0.998653	0.253508	0.0024078	5.79749e-06	413.119	0.253123	0.00202292	4.09221e-06
		17.5	0.2486	0.00219971	10.372	0.347713	-0.0991131	0.00982341	2683.08	0.2526	-0.00400027	1.60021e-05	0.998217	0.249847	0.00124735	1.55588e-06	4033.94	0.25282	0.0042198	1.78067e-05
		14.6	0.2494	0.00212531	6.95823	0.351497	-0.102097	0.0104238	684.134	0.252752	-0.00335246	1.1239e-05	0.998511	0.251967	0.00256734	6.59125e-06	932.421	0.252935	0.00353484	1.24951e-05
		15.2	0.2499	0.00207946	7.58937	0.350541	-0.100641	0.0101286	926.915	0.252699	-0.00279895	7.83414e-06	0.99845	0.251434	0.00153429	2.35405e-06	1291.11	0.252893	0.00299327	8.95966e-06
		14.4	0.2498	0.00208859	6.75627	0.351841	-0.102041	0.0104123	616.557	0.252775	-0.00297485	8.84971e-06	0.998531	0.25216	0.00235972	5.56829e-06	834.088	0.252952	0.00315248	9.93811e-06
		7.7	0.3428	0.00223718	2.20354	0.376305	-0.0335052	0.0011226	6.1748	0.275181	0.0676192	0.00457236	0.999213	0.277159	-0.0656413	0.00430878	6.26683	0.275048	-0.0677524	0.00459038
		7.5	0.3075	0.000143973	2.12691	0.377613	-0.0701133	0.00491588	5.20593	0.279393	0.0281071	0.000790007	0.999233	0.280378	-0.0271223	0.000735619	5.25694	0.279324	-0.0281756	0.000793866
		7.4	0.2962	4.88437e-07	2.08972	0.378283	-0.0820827	0.00673757	4.78235	0.281771	0.0144294	0.000208208	0.999243	0.282223	-0.0139773	0.000195365	4.81894	0.281737	-0.0144635	0.000209192
		7.3	0.2864	8.28303e-05	2.05328	0.378962	-0.0925621	0.00856775	4.39552	0.284342	0.00205768	4.23407e-06	0.999254	0.284253	-0.00214675	4.60852e-06	4.42095	0.284343	-0.00205716	4.23189e-06
		7.3	0.2837	0.000139266	2.05328	0.378962	-0.0952621	0.00907487	4.39552	0.284342	-0.000642316	4.12569e-07	0.999254	0.284253	0.000553254	3.0609e-07	4.42095	0.284343	0.000642844	4.13248e-07
		7.3	0.2819	0.00018499	2.05328	0.378962	-0.0970621	0.00942106	4.39552	0.284342	-0.00244232	5.96491e-06	0.999254	0.284253	0.00235325	5.5378e-06	4.42095	0.284343	0.00244284	5.96749e-06
		7.2	0.2803	0.000231074	2.01757	0.379652	-0.0993516	0.00987074	4.04277	0.287117	-0.00681655	4.64654e-05	0.999264	0.286495	0.00619489	3.83766e-05	4.05979	0.28715	0.00685024	4.69258e-05
		7.2	0.2779	0.000309799	2.01757	0.379652	-0.101752	0.0103534	4.04277	0.287117	-0.00921655	8.49448e-05	0.999264	0.286495	0.00859489	7.38721e-05	4.05979	0.28715	0.00925024	8.55669e-05
		7.3	0.275	0.000420296	2.05328	0.378962	-0.103962	0.0108081	4.39552	0.284342	-0.00934232	8.72789e-05	0.999254	0.284253	0.00925325	8.56227e-05	4.42095	0.284343	0.00934284	8.72887e-05
		7.3	0.2737	0.000475289	2.05328	0.378962	-0.105262	0.0110801	4.39552	0.284342	-0.0106423	0.000113259	0.999254	0.284253	0.0105533	0.000111371	4.42095	0.284343	0.0106428	0.00011327
		7.4	0.2731	0.00050181	2.08972	0.378283	-0.105183	0.0110634	4.78235	0.281771	-0.00867057	7.51788e-05	0.999243	0.282223	0.00912268	8.32234e-05	4.81894	0.281737	0.00863654	7.45898e-05
		7.4	0.2729	0.000510811	2.08972	0.378283	-0.105383	0.0111055	4.78235	0.281771	-0.00887057	7.86871e-05	0.999243	0.282223	0.00932268	8.69124e-05	4.81894	0.281737	0.00883654	7.80844e-05
		7.4	0.2719	0.000557013	2.08972	0.378283	-0.106383	0.0113173	4.78235	0.281771	-0.00987057	9.74282e-05	0.999243	0.282223	0.0103227	0.000106558	4.81894	0.281737	0.00983654	9.67575e-05
		6.8	0.3219	0.000696901	1.88208	0.382506	-0.0606062	0.00367311	2.92457	0.300334	0.0215664	0.000465109	0.999305	0.29821	-0.0236901	0.000561223	2.92706	0.300449	-0.0214511	0.000460149
		6.8	0.3023	4.62248e-05	1.88208	0.382506	-0.0802062	0.00643303	2.92457	0.300334	0.00196639	3.86669e-06	0.999305	0.29821	-0.00409014	1.67292e-05	2.92706	0.300449	-0.00185107	3.42647e-06
		6.8	0.294	2.25335e-06	1.88208	0.382506	-0.0885062	0.00783335	2.92457	0.300334	-0.00633361	4.01146e-05	0.999305	0.29821	0.00420986	1.7723e-05	2.92706	0.300449	0.00644893	4.15887e-05
		6.9	0.2875	6.40179e-05	1.91487	0.381778	-0.0942784	0.00888841	3.16462	0.296709	-0.00920882	8.48024e-05	0.999294	0.294796	0.0072959	5.32301e-05	3.16861	0.296816	0.0093155	8.67785e-05
		6.9	0.2829	0.000158788	1.91487	0.381778	-0.0988784	0.00977693	3.16462	0.296709	-0.0138088	0.000190684	0.999294	0.294796	0.0118959	0.000141512	3.16861	0.296816	0.0139155	0.000193641
		7	0.2793	0.000262476	1.94837	0.38106	-0.10176	0.0103551	3.4296	0.293297	-0.0139969	0.000195913	0.999284	0.291731	0.0124315	0.000154541	3.43629	0.293386	0.0140857	0.000198406
		7.1	0.2754	0.000404055	1.98261	0.380351	-0.104951	0.0110147	3.72158	0.2901	-0.0147	0.000216089	0.999274	0.288977	0.0135767	0.000184326	3.73249	0.290164	0.0147637	0.000217967
		7.3	0.2718	0.000561743	2.05328	0.378962	-0.107162	0.0114837	4.39552	0.284342	-0.0125423	0.00015731	0.999254	0.284253	0.0124533	0.000155084	4.42095	0.284343	0.0125428	0.000157323		Ow	Or + (Os-Or)/f(a)
		7.6	0.2677	0.000772902	2.16485	0.376954	-0.109254	0.0119365	5.66907	0.2772	-0.00949979	9.0246e-05	0.999223	0.278696	0.0109961	0.000120915	5.73836	0.277098	0.00939789	8.83203e-05		f(a)	[1+(aw)^n]^(1-1/n)
		8.1	0.2638	0.00100496	2.36599	0.373812	-0.110012	0.0121027	8.69034	0.268629	-0.00482947	2.33238e-05	0.999172	0.272149	0.00834893	6.97047e-05	8.93339	0.268402	0.00460244	2.11824e-05
		8.9	0.2594	0.00130329	2.72866	0.369318	-0.109918	0.0120821	16.9393	0.260798	-0.00139832	1.9553e-06	0.99909	0.265606	0.0062064	3.85195e-05	17.9955	0.260538	0.00113796	1.29494e-06
		9.9	0.2565	0.00152109	3.25592	0.364571	-0.108071	0.0116793	37.0174	0.256323	0.000176518	3.11586e-08	0.998989	0.260741	0.00424097	1.79858e-05	41.2168	0.25617	-0.000329886	1.08825e-07		Crest
		10.1	0.2557	0.00158413	3.37158	0.363728	-0.108028	0.01167	42.947	0.255802	-0.000102231	1.04511e-08	0.998968	0.260018	0.00431796	1.86448e-05	48.279	0.255675	-2.5031e-05	6.26549e-10		Mean observed value	0.295501
		12	0.2535	0.00176409	4.64912	0.357208	-0.103708	0.0107553	156.151	0.253443	5.68423e-05	3.23104e-09	0.998775	0.25532	0.00181953	3.3107e-06	191.635	0.253513	1.32349e-05	1.75162e-10		SSTot	0.141152
		12.6	0.2531	0.00179785	5.12251	0.355617	-0.102517	0.0105098	225.419	0.253168	-6.81469e-05	4.644e-09	0.998714	0.254341	0.00124113	1.54039e-06	283.879	0.253277	0.00017667	3.12122e-08		vG
		13.3	0.252	0.00189235	5.71915	0.353988	-0.101988	0.0104016	338.725	0.252961	-0.000960763	9.23066e-07	0.998643	0.253381	0.00138068	1.90627e-06	439.063	0.253103	0.00110297	1.21654e-06		SSR	-14.8414
		7.6	0.3161	0.000424314	2.16485	0.376954	-0.0608541	0.00370322	5.66907	0.2772	0.0389002	0.00151323	0.999223	0.278696	-0.0374039	0.00139905	5.73836	0.277098	-0.0390021	0.00152116		R2	106.145
		7.2	0.3169	0.000457912	2.01757	0.379652	-0.0627516	0.00393776	4.04277	0.287117	0.0297834	0.000887054	0.999264	0.286495	-0.0304051	0.000924471	4.05979	0.28715	-0.0297498	0.000885048		vG-M
		7.1	0.2913	1.76494e-05	1.98261	0.380351	-0.0890509	0.00793006	3.72158	0.2901	0.00120005	1.44011e-06	0.999274	0.288977	-0.00232334	5.3979e-06	3.73249	0.290164	-0.00113631	1.29119e-06		SSR	0.00648868
		7.1	0.2839	0.000134586	1.98261	0.380351	-0.0964509	0.00930277	3.72158	0.2901	-0.00619995	3.84394e-05	0.999274	0.288977	0.00507666	2.57725e-05	3.73249	0.290164	0.00626369	3.92339e-05		R2	0.954031
		7	0.2811	0.000207392	1.94837	0.38106	-0.0999599	0.00999197	3.4296	0.293297	-0.0121969	0.000148764	0.999284	0.291731	0.0106315	0.000113028	3.43629	0.293386	0.0122857	0.000150937		FX
		7	0.2787	0.000282278	1.94837	0.38106	-0.10236	0.0104775	3.4296	0.293297	-0.0145969	0.000213069	0.999284	0.291731	0.0130315	0.000169819	3.43629	0.293386	0.0146857	0.000215669		SSR	0.000689498
		7	0.2743	0.000449487	1.94837	0.38106	-0.10676	0.0113977	3.4296	0.293297	-0.0189969	0.000360882	0.999284	0.291731	0.0174315	0.000303856	3.43629	0.293386	0.0190857	0.000364262		R2	0.995115
		7	0.2743	0.000449487	1.94837	0.38106	-0.10676	0.0113977	3.4296	0.293297	-0.0189969	0.000360882	0.999284	0.291731	0.0174315	0.000303856	3.43629	0.293386	0.0190857	0.000364262		G
		7.1	0.2726	0.000524461	1.98261	0.380351	-0.107751	0.0116102	3.72158	0.2901	-0.0175	0.000306248	0.999274	0.288977	0.0163767	0.000268195	3.73249	0.290164	0.0175637	0.000308483		SSR	0.00673589
		7.1	0.2706	0.000620066	1.98261	0.380351	-0.109751	0.0120453	3.72158	0.2901	-0.0195	0.000380248	0.999274	0.288977	0.0183767	0.000337702	3.73249	0.290164	0.0195637	0.000382738		R2	0.952279
		7.2	0.2701	0.000645217	2.01757	0.379652	-0.109552	0.0120015	4.04277	0.287117	-0.0170166	0.000289563	0.999264	0.286495	0.0163949	0.000268792	4.05979	0.28715	0.0170502	0.000290711
		7.2	0.2682	0.000745351	2.01757	0.379652	-0.111452	0.0124215	4.04277	0.287117	-0.0189166	0.000357836	0.999264	0.286495	0.0182949	0.000334703	4.05979	0.28715	0.0189502	0.000359112
		7.4	0.267	0.000812314	2.08972	0.378283	-0.111283	0.0123838	4.78235	0.281771	-0.0147706	0.00021817	0.999243	0.282223	0.0152227	0.00023173	4.81894	0.281737	0.0147365	0.000217166
		7.6	0.2646	0.000954879	2.16485	0.376954	-0.112354	0.0126234	5.66907	0.2772	-0.0125998	0.000158755	0.999223	0.278696	0.0140961	0.000198701	5.73836	0.277098	0.0124979	0.000156197
		7.8	0.2634	0.00103048	2.243	0.375667	-0.112267	0.0126038	6.72631	0.273325	-0.00992508	9.85072e-05	0.999203	0.275749	0.0123488	0.000152493	6.84627	0.273163	0.00976344	9.53248e-05
		8	0.2619	0.00112904	2.32422	0.37442	-0.11252	0.0126608	7.98038	0.27006	-0.0081601	6.65873e-05	0.999182	0.273256	0.0113556	0.000128949	8.17495	0.269851	0.00795134	6.32238e-05
		7.9	0.2618	0.00113577	2.28322	0.375038	-0.113238	0.0128229	7.32697	0.271622	-0.00982179	9.64676e-05	0.999192	0.274452	0.0126519	0.000160071	7.48082	0.271435	0.00963487	9.28306e-05
		8	0.2616	0.00114929	2.32422	0.37442	-0.11282	0.0127284	7.98038	0.27006	-0.0084601	7.15733e-05	0.999182	0.273256	0.0116556	0.000135853	8.17495	0.269851	0.00825134	6.80846e-05
		8.3	0.2607	0.00121112	2.45188	0.372628	-0.111928	0.0125279	10.2962	0.266121	-0.00542133	2.93908e-05	0.999152	0.270168	0.00946809	8.96448e-05	10.6637	0.265868	0.00516832	2.67115e-05
		7.6	0.2653	0.000912107	2.16485	0.376954	-0.111654	0.0124666	5.66907	0.2772	-0.0118998	0.000141605	0.999223	0.278696	0.0133961	0.000179456	5.73836	0.277098	0.0117979	0.00013919
		8.1	0.2689	0.000707619	2.36599	0.373812	-0.104912	0.0110066	8.69034	0.268629	0.00027053	7.31867e-08	0.999172	0.272149	0.00324893	1.05556e-05	8.93339	0.268402	-0.000497562	2.47568e-07
		8.1	0.2688	0.00071295	2.36599	0.373812	-0.105012	0.0110276	8.69034	0.268629	0.00017053	2.90806e-08	0.999172	0.272149	0.00334893	1.12153e-05	8.93339	0.268402	-0.000397562	1.58055e-07
		8.2	0.2684	0.000734471	2.40854	0.373215	-0.104815	0.0109862	9.46086	0.26732	0.00108024	1.16692e-06	0.999162	0.271123	0.00272251	7.41207e-06	9.76119	0.267078	-0.00132199	1.74765e-06
		8.4	0.2679	0.000761822	2.49601	0.372051	-0.104151	0.0108475	11.2008	0.265025	0.00287492	8.26515e-06	0.999141	0.269278	0.00137848	1.9002e-06	11.6467	0.264764	-0.00313593	9.83403e-06
		8.5	0.2674	0.000789673	2.54093	0.371485	-0.104085	0.0108336	12.1795	0.264022	0.00337752	1.14076e-05	0.999131	0.268447	0.00104736	1.09697e-06	12.7163	0.263757	-0.00364346	1.32748e-05
		8.6	0.2672	0.000800953	2.58665	0.370928	-0.103728	0.0107595	13.2373	0.263106	0.00409441	1.67642e-05	0.999121	0.267669	0.000469207	2.20155e-07	13.8789	0.262838	-0.00436249	1.90313e-05
		7.4	0.3289	0.00111549	2.08972	0.378283	-0.0493827	0.00243865	4.78235	0.281771	0.0471294	0.00222118	0.999243	0.282223	-0.0466773	0.00217877	4.81894	0.281737	-0.0471635	0.00222439
		7.3	0.2838	0.000136916	2.05328	0.378962	-0.0951621	0.00905583	4.39552	0.284342	-0.000542316	2.94106e-07	0.999254	0.284253	0.000453254	2.05439e-07	4.42095	0.284343	0.000542844	2.9468e-07
		7.4	0.2776	0.00032045	2.08972	0.378283	-0.100683	0.010137	4.78235	0.281771	-0.00417057	1.73937e-05	0.999243	0.282223	0.00462268	2.13692e-05	4.81894	0.281737	0.00413654	1.7111e-05
		7	0.3337	0.00145915	1.94837	0.38106	-0.0473599	0.00224296	3.4296	0.293297	0.0404031	0.00163241	0.999284	0.291731	-0.0419685	0.00176136	3.43629	0.293386	-0.0403143	0.00162525
		6.8	0.3124	0.000285572	1.88208	0.382506	-0.0701062	0.00491488	2.92457	0.300334	0.0120664	0.000145598	0.999305	0.29821	-0.0141901	0.00020136	2.92706	0.300449	-0.0119511	0.000142828
		6.8	0.3045	8.09799e-05	1.88208	0.382506	-0.0780062	0.00608497	2.92457	0.300334	0.00416639	1.73588e-05	0.999305	0.29821	-0.00629014	3.95658e-05	2.92706	0.300449	-0.00405107	1.64112e-05
		6.8	0.2994	1.52013e-05	1.88208	0.382506	-0.0831062	0.00690664	2.92457	0.300334	-0.000933609	8.71625e-07	0.999305	0.29821	-0.00119014	1.41642e-06	2.92706	0.300449	0.00104893	1.10025e-06
		6.9	0.295	2.51119e-07	1.91487	0.381778	-0.0867784	0.00753049	3.16462	0.296709	-0.00170882	2.92006e-06	0.999294	0.294796	-0.000204105	4.16588e-08	3.16861	0.296816	0.0018155	3.29604e-06
		6.9	0.2913	1.76494e-05	1.91487	0.381778	-0.0904784	0.00818634	3.16462	0.296709	-0.00540882	2.92553e-05	0.999294	0.294796	0.0034959	1.22213e-05	3.16861	0.296816	0.0055155	3.04207e-05
		6.4	0.3563	0.0036965	1.75803	0.385506	-0.0292056	0.000852964	2.17642	0.31676	0.0395401	0.00156342	0.999345	0.316176	-0.040124	0.00160993	2.18012	0.316779	-0.0395206	0.00156187
		6.5	0.3205	0.000624944	1.78799	0.384743	-0.0642431	0.00412717	2.33507	0.312397	0.00810278	6.5655e-05	0.999335	0.310965	-0.00953518	9.09197e-05	2.3378	0.312463	-0.00803688	6.45915e-05
		6.3	0.3453	0.00247993	1.72876	0.386276	-0.0409759	0.00167902	2.03412	0.321252	0.024048	0.000578306	0.999356	0.321901	-0.0233995	0.000547535	2.03897	0.32121	-0.0240905	0.000580351
		6.3	0.3445	0.00240089	1.72876	0.386276	-0.0417759	0.00174522	2.03412	0.321252	0.023248	0.000540469	0.999356	0.321901	-0.0225995	0.000510736	2.03897	0.32121	-0.0232905	0.000542446
		6.3	0.3204	0.000619954	1.72876	0.386276	-0.0658759	0.00433963	2.03412	0.321252	-0.000852002	7.25908e-07	0.999356	0.321901	0.00150054	2.25162e-06	2.03897	0.32121	0.00080952	6.55323e-07
		6.3	0.311	0.000240215	1.72876	0.386276	-0.0752759	0.00566646	2.03412	0.321252	-0.010252	0.000105104	0.999356	0.321901	0.0109005	0.000118822	2.03897	0.32121	0.0102095	0.000104234
		6.5	0.3045	8.09799e-05	1.78799	0.384743	-0.0802431	0.00643895	2.33507	0.312397	-0.00789722	6.23661e-05	0.999335	0.310965	0.00646482	4.17939e-05	2.3378	0.312463	0.00796312	6.34112e-05
		6.5	0.3026	5.03941e-05	1.78799	0.384743	-0.0821431	0.00674749	2.33507	0.312397	-0.00979722	9.59856e-05	0.999335	0.310965	0.00836482	6.99702e-05	2.3378	0.312463	0.00986312	9.72811e-05
		6.5	0.3001	2.11497e-05	1.78799	0.384743	-0.0846431	0.00716445	2.33507	0.312397	-0.0122972	0.000151222	0.999335	0.310965	0.0108648	0.000118044	2.3378	0.312463	0.0123631	0.000152847
		6.6	0.2992	1.36817e-05	1.81864	0.383989	-0.0847888	0.00718915	2.51156	0.308192	-0.00899159	8.08487e-05	0.999325	0.306254	0.00705428	4.97628e-05	2.51364	0.308288	0.00908819	8.25952e-05
		6.6	0.2972	2.8862e-06	1.81864	0.383989	-0.0867888	0.0075323	2.51156	0.308192	-0.0109916	0.000120815	0.999325	0.306254	0.00905428	8.198e-05	2.51364	0.308288	0.0110882	0.000122948
		6.3	0.3596	0.00410867	1.72876	0.386276	-0.0266759	0.000711602	2.03412	0.321252	0.038348	0.00147057	0.999356	0.321901	-0.0376995	0.00142125	2.03897	0.32121	-0.0383905	0.00147383
		6.3	0.3415	0.0021159	1.72876	0.386276	-0.0447759	0.00200488	2.03412	0.321252	0.020248	0.000409981	0.999356	0.321901	-0.0195995	0.000384139	2.03897	0.32121	-0.0202905	0.000411704
		6.3	0.32	0.000600195	1.72876	0.386276	-0.0662759	0.00439249	2.03412	0.321252	-0.001252	1.56751e-06	0.999356	0.321901	0.00190054	3.61206e-06	2.03897	0.32121	0.00120952	1.46294e-06
		6.4	0.3069	0.000129935	1.75803	0.385506	-0.0786056	0.00617883	2.17642	0.31676	-0.00985987	9.72169e-05	0.999345	0.316176	0.00927604	8.6045e-05	2.18012	0.316779	0.00987944	9.76033e-05
		6.3	0.3463	0.00258053	1.72876	0.386276	-0.0399759	0.00159807	2.03412	0.321252	0.025048	0.000627402	0.999356	0.321901	-0.0243995	0.000595334	2.03897	0.32121	-0.0250905	0.000629532
		6.3	0.3234	0.000778348	1.72876	0.386276	-0.0628759	0.00395337	2.03412	0.321252	0.002148	4.61389e-06	0.999356	0.321901	-0.00149946	2.24838e-06	2.03897	0.32121	-0.00219048	4.7982e-06
		6.4	0.3114	0.000252774	1.75803	0.385506	-0.0741056	0.00549163	2.17642	0.31676	-0.00535987	2.87282e-05	0.999345	0.316176	0.00477604	2.28106e-05	2.18012	0.316779	0.00537944	2.89384e-05
		6.5	0.3054	9.79879e-05	1.78799	0.384743	-0.0793431	0.00629533	2.33507	0.312397	-0.00699722	4.89611e-05	0.999335	0.310965	0.00556482	3.09672e-05	2.3378	0.312463	0.00706312	4.98876e-05
		6.5	0.3048	8.64692e-05	1.78799	0.384743	-0.0799431	0.0063909	2.33507	0.312397	-0.00759722	5.77178e-05	0.999335	0.310965	0.00616482	3.8005e-05	2.3378	0.312463	0.00766312	5.87234e-05
		6.5	0.3042	7.56706e-05	1.78799	0.384743	-0.0805431	0.00648719	2.33507	0.312397	-0.00819722	6.71945e-05	0.999335	0.310965	0.00676482	4.57628e-05	2.3378	0.312463	0.00826312	6.82791e-05
		6.6	0.303	5.62332e-05	1.81864	0.383989	-0.0809888	0.00655919	2.51156	0.308192	-0.00519159	2.69526e-05	0.999325	0.306254	0.00325428	1.05903e-05	2.51364	0.308288	0.00528819	2.7965e-05
		6.6	0.3014	3.47968e-05	1.81864	0.383989	-0.0825888	0.00682092	2.51156	0.308192	-0.00679159	4.61257e-05	0.999325	0.306254	0.00485428	2.3564e-05	2.51364	0.308288	0.00688819	4.74472e-05
		6.7	0.2998	1.84804e-05	1.85001	0.383243	-0.0834431	0.00696275	2.70749	0.304165	-0.00436491	1.90525e-05	0.999315	0.302015	0.00221536	4.90781e-06	2.70943	0.304277	0.0044775	2.0048e-05
		6.7	0.2988	1.08826e-05	1.85001	0.383243	-0.0844431	0.00713064	2.70749	0.304165	-0.00536491	2.87823e-05	0.999315	0.302015	0.00321536	1.03385e-05	2.70943	0.304277	0.0054775	3.0003e-05
		6.7	0.2977	4.83509e-06	1.85001	0.383243	-0.0855431	0.00731762	2.70749	0.304165	-0.00646491	4.17951e-05	0.999315	0.302015	0.00431536	1.86223e-05	2.70943	0.304277	0.0065775	4.32635e-05
		6.8	0.2961	3.5866e-07	1.88208	0.382506	-0.0864062	0.00746603	2.92457	0.300334	-0.00423361	1.79234e-05	0.999305	0.29821	0.00210986	4.45153e-06	2.92706	0.300449	0.00434893	1.89132e-05
		6.9	0.2945	1.00224e-06	1.91487	0.381778	-0.0872784	0.00761751	3.16462	0.296709	-0.00220882	4.87888e-06	0.999294	0.294796	0.000295895	8.75539e-08	3.16861	0.296816	0.0023155	5.36154e-06
		7	0.293	6.25559e-06	1.94837	0.38106	-0.0880599	0.00775454	3.4296	0.293297	-0.000296893	8.81452e-08	0.999284	0.291731	-0.00126854	1.6092e-06	3.43629	0.293386	0.00038566	1.48734e-07
		7	0.2919	1.2968e-05	1.94837	0.38106	-0.0891599	0.00794948	3.4296	0.293297	-0.00139689	1.95131e-06	0.999284	0.291731	-0.000168543	2.84066e-08	3.43629	0.293386	0.00148566	2.20719e-06
		7.1	0.2904	2.60214e-05	1.98261	0.380351	-0.0899509	0.00809116	3.72158	0.2901	0.000300046	9.00277e-08	0.999274	0.288977	-0.00142334	2.02589e-06	3.73249	0.290164	-0.000236307	5.58408e-08
		7.2	0.2901	2.91721e-05	2.01757	0.379652	-0.0895516	0.00801948	4.04277	0.287117	0.00298345	8.90096e-06	0.999264	0.286495	-0.00360511	1.29968e-05	4.05979	0.28715	-0.00294976	8.7011e-06
		7.2	0.2897	3.3653e-05	2.01757	0.379652	-0.0899516	0.00809129	4.04277	0.287117	0.00258345	6.6742e-06	0.999264	0.286495	-0.00320511	1.02728e-05	4.05979	0.28715	-0.00254976	6.50129e-06
		7.3	0.2884	5.04259e-05	2.05328	0.378962	-0.0905621	0.0082015	4.39552	0.284342	0.00405768	1.64648e-05	0.999254	0.284253	-0.00414675	1.71955e-05	4.42095	0.284343	-0.00405716	1.64605e-05
		7.4	0.2875	6.40179e-05	2.08972	0.378283	-0.0907827	0.00824149	4.78235	0.281771	0.00572943	3.28263e-05	0.999243	0.282223	-0.00527732	2.78501e-05	4.81894	0.281737	-0.00576346	3.32175e-05
		7.6	0.2863	8.46606e-05	2.16485	0.376954	-0.0906541	0.00821817	5.66907	0.2772	0.00910021	8.28138e-05	0.999223	0.278696	-0.00760388	5.78189e-05	5.73836	0.277098	-0.00920211	8.46789e-05
		7.7	0.286	9.02712e-05	2.20354	0.376305	-0.0903052	0.00815502	6.1748	0.275181	0.0108192	0.000117056	0.999213	0.277159	-0.00884129	7.81684e-05	6.26683	0.275048	-0.0109524	0.000119954
		7.9	0.285	0.000110273	2.28322	0.375038	-0.0900382	0.00810687	7.32697	0.271622	0.0133782	0.000178976	0.999192	0.274452	-0.0105481	0.000111262	7.48082	0.271435	-0.0135651	0.000184013
		8.1	0.2837	0.000139266	2.36599	0.373812	-0.0901125	0.00812026	8.69034	0.268629	0.0150705	0.000227121	0.999172	0.272149	-0.0115511	0.000133427	8.93339	0.268402	-0.0152976	0.000234015
		7	0.2941	1.96313e-06	1.94837	0.38106	-0.0869599	0.00756202	3.4296	0.293297	0.000803107	6.44981e-07	0.999284	0.291731	-0.00236854	5.60999e-06	3.43629	0.293386	-0.00071434	5.10281e-07
		7.4	0.2866	7.92299e-05	2.08972	0.378283	-0.0916827	0.00840571	4.78235	0.281771	0.00482943	2.33234e-05	0.999243	0.282223	-0.00437732	1.91609e-05	4.81894	0.281737	-0.00486346	2.36533e-05
		7.4	0.2868	7.57094e-05	2.08972	0.378283	-0.0914827	0.00836908	4.78235	0.281771	0.00502943	2.52951e-05	0.999243	0.282223	-0.00457732	2.09518e-05	4.81894	0.281737	-0.00506346	2.56386e-05
		7.3	0.2868	7.57094e-05	2.05328	0.378962	-0.0921621	0.00849386	4.39552	0.284342	0.00245768	6.04021e-06	0.999254	0.284253	-0.00254675	6.48592e-06	4.42095	0.284343	-0.00245716	6.03762e-06
		7.2	0.287	7.2269e-05	2.01757	0.379652	-0.0926516	0.00858431	4.04277	0.287117	-0.000116553	1.35846e-08	0.999264	0.286495	-0.000505114	2.5514e-07	4.05979	0.28715	0.000150238	2.25714e-08
		6.8	0.3467	0.00262133	1.88208	0.382506	-0.0358062	0.00128208	2.92457	0.300334	0.0463664	0.00214984	0.999305	0.29821	-0.0484901	0.00235129	2.92706	0.300449	-0.0462511	0.00213916
		6.6	0.3213	0.000665582	1.81864	0.383989	-0.0626888	0.00392989	2.51156	0.308192	0.0131084	0.00017183	0.999325	0.306254	-0.0150457	0.000226374	2.51364	0.308288	-0.0130118	0.000169307
		6.5	0.3089	0.00017953	1.78799	0.384743	-0.0758431	0.00575217	2.33507	0.312397	-0.00349722	1.22306e-05	0.999335	0.310965	0.00206482	4.26347e-06	2.3378	0.312463	0.00356312	1.26958e-05
		6.6	0.3041	7.39408e-05	1.81864	0.383989	-0.0798888	0.00638223	2.51156	0.308192	-0.00409159	1.67411e-05	0.999325	0.306254	0.00215428	4.64092e-06	2.51364	0.308288	0.00418819	1.75409e-05
		6.6	0.3024	4.75946e-05	1.81864	0.383989	-0.0815888	0.00665674	2.51156	0.308192	-0.00579159	3.35425e-05	0.999325	0.306254	0.00385428	1.48555e-05	2.51364	0.308288	0.00588819	3.46708e-05
		6.6	0.3018	3.96759e-05	1.81864	0.383989	-0.0821888	0.006755	2.51156	0.308192	-0.00639159	4.08524e-05	0.999325	0.306254	0.00445428	1.98406e-05	2.51364	0.308288	0.00648819	4.20966e-05
		6.6	0.3017	3.84261e-05	1.81864	0.383989	-0.0822888	0.00677145	2.51156	0.308192	-0.00649159	4.21407e-05	0.999325	0.306254	0.00455428	2.07415e-05	2.51364	0.308288	0.00658819	4.34043e-05
		6.6	0.3011	3.13475e-05	1.81864	0.383989	-0.0828888	0.00687056	2.51156	0.308192	-0.00709159	5.02906e-05	0.999325	0.306254	0.00515428	2.65666e-05	2.51364	0.308288	0.00718819	5.16701e-05
		6.6	0.2995	1.59911e-05	1.81864	0.383989	-0.0844888	0.00713836	2.51156	0.308192	-0.00869159	7.55437e-05	0.999325	0.306254	0.00675428	4.56203e-05	2.51364	0.308288	0.00878819	7.72323e-05
		6.7	0.2983	7.83374e-06	1.85001	0.383243	-0.0849431	0.00721533	2.70749	0.304165	-0.00586491	3.43972e-05	0.999315	0.302015	0.00371536	1.38039e-05	2.70943	0.304277	0.0059775	3.57305e-05
		6.5	0.3422	0.00218079	1.78799	0.384743	-0.0425431	0.00180991	2.33507	0.312397	0.0298028	0.000888206	0.999335	0.310965	-0.0312352	0.000975637	2.3378	0.312463	-0.0297369	0.000884282
		6.5	0.31	0.000210218	1.78799	0.384743	-0.0747431	0.00558653	2.33507	0.312397	-0.00239722	5.74668e-06	0.999335	0.310965	0.000964818	9.30874e-07	2.3378	0.312463	0.00246312	6.06695e-06
		6.4	0.343	0.00225614	1.75803	0.385506	-0.0425056	0.00180672	2.17642	0.31676	0.0262401	0.000688545	0.999345	0.316176	-0.026824	0.000719525	2.18012	0.316779	-0.0262206	0.000687518
		6.3	0.3188	0.000542838	1.72876	0.386276	-0.0674759	0.00455299	2.03412	0.321252	-0.002452	6.01232e-06	0.999356	0.321901	0.00310054	9.61336e-06	2.03897	0.32121	0.00240952	5.80579e-06
		6.2	0.347	0.00265213	1.70019	0.387054	-0.0400536	0.00160429	1.90676	0.325841	0.0211592	0.00044771	0.999366	0.328126	-0.0188745	0.000356247	1.91284	0.325721	-0.0212787	0.000452782
		6.2	0.3228	0.000745229	1.70019	0.387054	-0.0642536	0.00412853	1.90676	0.325841	-0.00304084	9.2467e-06	0.999366	0.328126	0.0053255	2.8361e-05	1.91284	0.325721	0.00292133	8.53418e-06
		6.2	0.3556	0.00361188	1.70019	0.387054	-0.0314536	0.000989332	1.90676	0.325841	0.0297592	0.000885608	0.999366	0.328126	-0.0274745	0.000754848	1.91284	0.325721	-0.0298787	0.000892735
		6.2	0.3257	0.000911973	1.70019	0.387054	-0.0613536	0.00376427	1.90676	0.325841	-0.000140839	1.98355e-08	0.999366	0.328126	0.0024255	5.88306e-06	1.91284	0.325721	2.13313e-05	4.55022e-10
		6.2	0.3157	0.000407995	1.70019	0.387054	-0.0713536	0.00509134	1.90676	0.325841	-0.0101408	0.000102837	0.999366	0.328126	0.0124255	0.000154393	1.91284	0.325721	0.0100213	0.000100427
		6.3	0.3079	0.000153732	1.72876	0.386276	-0.0783759	0.00614278	2.03412	0.321252	-0.013352	0.000178276	0.999356	0.321901	0.0140005	0.000196015	2.03897	0.32121	0.0133095	0.000177143
		6.2	0.3409	0.00206106	1.70019	0.387054	-0.0461536	0.00213016	1.90676	0.325841	0.0150592	0.000226778	0.999366	0.328126	-0.0127745	0.000163188	1.91284	0.325721	-0.0151787	0.000230392
		6.2	0.3569	0.00376982	1.70019	0.387054	-0.0301536	0.000909242	1.90676	0.325841	0.0310592	0.000964672	0.999366	0.328126	-0.0287745	0.000827972	1.91284	0.325721	-0.0311787	0.000972109
		6.2	0.3252	0.000882024	1.70019	0.387054	-0.0618536	0.00382587	1.90676	0.325841	-0.000640839	4.10674e-07	0.999366	0.328126	0.0029255	8.55856e-06	1.91284	0.325721	0.000521331	2.71786e-07
		6.2	0.315	0.000380206	1.70019	0.387054	-0.0720536	0.00519173	1.90676	0.325841	-0.0108408	0.000117524	0.999366	0.328126	0.0131255	0.000172279	1.91284	0.325721	0.0107213	0.000114947
		6.3	0.3104	0.000221977	1.72876	0.386276	-0.0758759	0.00575715	2.03412	0.321252	-0.010852	0.000117766	0.999356	0.321901	0.0115005	0.000132262	2.03897	0.32121	0.0108095	0.000116846
		6.3	0.3075	0.000143973	1.72876	0.386276	-0.0787759	0.00620564	2.03412	0.321252	-0.013752	0.000189118	0.999356	0.321901	0.0144005	0.000207376	2.03897	0.32121	0.0137095	0.000187951
		6.4	0.3053	9.60181e-05	1.75803	0.385506	-0.0802056	0.00643293	2.17642	0.31676	-0.0114599	0.000131329	0.999345	0.316176	0.010876	0.000118288	2.18012	0.316779	0.0114794	0.000131778
		6.4	0.3038	6.88715e-05	1.75803	0.385506	-0.0817056	0.0066758	2.17642	0.31676	-0.0129599	0.000167958	0.999345	0.316176	0.012376	0.000153166	2.18012	0.316779	0.0129794	0.000168466
		6.2	0.328	0.00105618	1.70019	0.387054	-0.0590536	0.00348733	1.90676	0.325841	0.00215916	4.66198e-06	0.999366	0.328126	0.000125502	1.57507e-08	1.91284	0.325721	-0.00227867	5.19233e-06
		6.2	0.3182	0.000515239	1.70019	0.387054	-0.0688536	0.00474082	1.90676	0.325841	-0.00764084	5.83824e-05	0.999366	0.328126	0.0099255	9.85156e-05	1.91284	0.325721	0.00752133	5.65704e-05
		6.2	0.313	0.000306211	1.70019	0.387054	-0.0740536	0.00548394	1.90676	0.325841	-0.0128408	0.000164887	0.999366	0.328126	0.0151255	0.000228781	1.91284	0.325721	0.0127213	0.000161832
		6.3	0.3093	0.000190409	1.72876	0.386276	-0.0769759	0.00592528	2.03412	0.321252	-0.011952	0.00014285	0.999356	0.321901	0.0126005	0.000158774	2.03897	0.32121	0.0119095	0.000141837
		6.3	0.3074	0.000141583	1.72876	0.386276	-0.0788759	0.0062214	2.03412	0.321252	-0.013852	0.000191878	0.999356	0.321901	0.0145005	0.000210266	2.03897	0.32121	0.0138095	0.000190703
		6.2	0.3124	0.000285572	1.70019	0.387054	-0.0746536	0.00557317	1.90676	0.325841	-0.0134408	0.000180656	0.999366	0.328126	0.0157255	0.000247291	1.91284	0.325721	0.0133213	0.000177458
		6.3	0.3095	0.000195969	1.72876	0.386276	-0.0767759	0.00589453	2.03412	0.321252	-0.011752	0.00013811	0.999356	0.321901	0.0124005	0.000153773	2.03897	0.32121	0.0117095	0.000137113
		6.3	0.3272	0.00100482	1.72876	0.386276	-0.0590759	0.00348996	2.03412	0.321252	0.005948	3.53787e-05	0.999356	0.321901	-0.00529946	2.80843e-05	2.03897	0.32121	-0.00599048	3.58858e-05
		6.3	0.3145	0.000360958	1.72876	0.386276	-0.0717759	0.00515177	2.03412	0.321252	-0.006752	4.55895e-05	0.999356	0.321901	0.00740054	5.4768e-05	2.03897	0.32121	0.00670952	4.50177e-05
		6.3	0.3121	0.000275523	1.72876	0.386276	-0.0741759	0.00550206	2.03412	0.321252	-0.009152	8.37591e-05	0.999356	0.321901	0.00980054	9.60506e-05	2.03897	0.32121	0.00910952	8.29834e-05
		6.3	0.3113	0.000249605	1.72876	0.386276	-0.0749759	0.00562138	2.03412	0.321252	-0.009952	9.90424e-05	0.999356	0.321901	0.0106005	0.000112371	2.03897	0.32121	0.00990952	9.81986e-05
		6.3	0.3114	0.000252774	1.72876	0.386276	-0.0748759	0.0056064	2.03412	0.321252	-0.009852	9.7062e-05	0.999356	0.321901	0.0105005	0.000110261	2.03897	0.32121	0.00980952	9.62267e-05
		6.2	0.3361	0.00164827	1.70019	0.387054	-0.0509536	0.00259627	1.90676	0.325841	0.0102592	0.00010525	0.999366	0.328126	-0.0079745	6.35926e-05	1.91284	0.325721	-0.0103787	0.000107717
		6.2	0.3234	0.000778348	1.70019	0.387054	-0.0636536	0.00405179	1.90676	0.325841	-0.00244084	5.95769e-06	0.999366	0.328126	0.0047255	2.23304e-05	1.91284	0.325721	0.00232133	5.38858e-06
		6.2	0.3194	0.000571157	1.70019	0.387054	-0.0676536	0.00457702	1.90676	0.325841	-0.00644084	4.14844e-05	0.999366	0.328126	0.0087255	7.61344e-05	1.91284	0.325721	0.00632133	3.99592e-05
		6.2	0.3512	0.00310237	1.70019	0.387054	-0.0358536	0.00128548	1.90676	0.325841	0.0253592	0.000643087	0.999366	0.328126	-0.0230745	0.000532432	1.91284	0.325721	-0.0254787	0.000649163
		6.2	0.3246	0.000846745	1.70019	0.387054	-0.0624536	0.00390046	1.90676	0.325841	-0.00124084	1.53968e-06	0.999366	0.328126	0.0035255	1.24292e-05	1.91284	0.325721	0.00112133	1.25738e-06
		6.2	0.3166	0.000445163	1.70019	0.387054	-0.0704536	0.00496372	1.90676	0.325841	-0.00924084	8.53931e-05	0.999366	0.328126	0.0115255	0.000132837	1.91284	0.325721	0.00912133	8.31987e-05
		6.2	0.3127	0.000295802	1.70019	0.387054	-0.0743536	0.00552846	1.90676	0.325841	-0.0131408	0.000172682	0.999366	0.328126	0.0154255	0.000237946	1.91284	0.325721	0.0130213	0.000169555
		6.3	0.3108	0.000234056	1.72876	0.386276	-0.0754759	0.00569661	2.03412	0.321252	-0.010452	0.000109244	0.999356	0.321901	0.0111005	0.000123222	2.03897	0.32121	0.0104095	0.000108358
		6.3	0.309	0.00018222	1.72876	0.386276	-0.0772759	0.00597156	2.03412	0.321252	-0.012252	0.000150112	0.999356	0.321901	0.0129005	0.000166424	2.03897	0.32121	0.0122095	0.000149072
		6.4	0.3082	0.000161262	1.75803	0.385506	-0.0773056	0.00597615	2.17642	0.31676	-0.00855987	7.32713e-05	0.999345	0.316176	0.00797604	6.36173e-05	2.18012	0.316779	0.00857944	7.36068e-05
		6.4	0.3075	0.000143973	1.75803	0.385506	-0.0780056	0.00608487	2.17642	0.31676	-0.00925987	8.57451e-05	0.999345	0.316176	0.00867604	7.52737e-05	2.18012	0.316779	0.00927944	8.6108e-05
		6.4	0.3069	0.000129935	1.75803	0.385506	-0.0786056	0.00617883	2.17642	0.31676	-0.00985987	9.72169e-05	0.999345	0.316176	0.00927604	8.6045e-05	2.18012	0.316779	0.00987944	9.76033e-05
		6.2	0.3723	0.00589807	1.70019	0.387054	-0.0147536	0.00021767	1.90676	0.325841	0.0464592	0.00215845	0.999366	0.328126	-0.0441745	0.00195139	1.91284	0.325721	-0.0465787	0.00216957
		6.2	0.326	0.000930182	1.70019	0.387054	-0.0610536	0.00372755	1.90676	0.325841	0.000159161	2.53323e-08	0.999366	0.328126	0.0021255	4.51776e-06	1.91284	0.325721	-0.000278669	7.76563e-08
		0		0.141152	1	0.42		1.3095	1	0.3923		0.0380539	1	0.407375		0.0369157	1	0.3923		0.038158
		1			1.00732	0.419419		SSE	1	0.3923		SSE	0.999898	0.407333		SSE	1	0.3923		SSE
		1.8		0.0178906	1.0318	0.417534		0.0855314	1.00002	0.392297		0.01454	0.999816	0.4073		0.0143608	1.00004	0.392294		0.0146005
		2.5			1.07229	0.414607		RMSE	1.00041	0.392243		RMSE	0.999744	0.40727		RMSE	1.00059	0.392218		RMSE
		3.2			1.134	0.410547			1.00334	0.391835			0.999672	0.407229			1.00433	0.391698
		3.5			1.16765	0.408514		0.0855314	1.00718	0.391304		0.0145805	0.999642	0.407181		0.0143608	1.00895	0.391063		0.0146005
		4			1.23409	0.404825			1.02245	0.389232			0.999591	0.406856			1.02635	0.388718
		4.3			1.28048	0.402476			1.04159	0.38672			0.99956	0.406162			1.0473	0.385999
		4.7			1.35033	0.399245			1.08867	0.380917			0.999519	0.403355			1.09713	0.379949
		5			1.40894	0.39678			1.14989	0.374083			0.999488	0.397984			1.16022	0.373034
		5.2			1.45107	0.395132			1.20884	0.368157			0.999468	0.391662			1.22004	0.367138
		5.4			1.4957	0.393487			1.28702	0.361134			0.999447	0.382492			1.29859	0.360221
		5.6			1.54288	0.391851			1.38944	0.353129			0.999427	0.370477			1.40071	0.352388
		5.8			1.59266	0.39023			1.52204	0.344367			0.999407	0.356443			1.53224	0.343838
		6			1.64508	0.38863			1.69177	0.335155			0.999386	0.341845			1.70017	0.334845
		6.1			1.67229	0.387838			1.79305	0.330489			0.999376	0.334803			1.80033	0.330279
		6.2			1.70019	0.387054			1.90676	0.325841			0.999366	0.328126			1.91284	0.325721
		6.3			1.72876	0.386276			2.03412	0.321252			0.999356	0.321901			2.03897	0.32121
		6.4			1.75803	0.385506			2.17642	0.31676			0.999345	0.316176			2.18012	0.316779
		6.5			1.78799	0.384743			2.33507	0.312397			0.999335	0.310965			2.3378	0.312463
		6.6			1.81864	0.383989			2.51156	0.308192			0.999325	0.306254			2.51364	0.308288
		6.7			1.85001	0.383243			2.70749	0.304165			0.999315	0.302015			2.70943	0.304277
		6.8			1.88208	0.382506			2.92457	0.300334			0.999305	0.29821			2.92706	0.300449
		6.9			1.91487	0.381778			3.16462	0.296709			0.999294	0.294796			3.16861	0.296816
		7			1.94837	0.38106			3.4296	0.293297			0.999284	0.291731			3.43629	0.293386
		7.1			1.98261	0.380351			3.72158	0.2901			0.999274	0.288977			3.73249	0.290164
		7.2			2.01757	0.379652			4.04277	0.287117			0.999264	0.286495			4.05979	0.28715
		7.3			2.05328	0.378962			4.39552	0.284342			0.999254	0.284253			4.42095	0.284343
		7.4			2.08972	0.378283			4.78235	0.281771			0.999243	0.282223			4.81894	0.281737
		7.5			2.12691	0.377613			5.20593	0.279393			0.999233	0.280378			5.25694	0.279324
		7.6			2.16485	0.376954			5.66907	0.2772			0.999223	0.278696			5.73836	0.277098
		7.7			2.20354	0.376305			6.1748	0.275181			0.999213	0.277159			6.26683	0.275048
		7.8			2.243	0.375667			6.72631	0.273325			0.999203	0.275749			6.84627	0.273163
		7.9			2.28322	0.375038			7.32697	0.271622			0.999192	0.274452			7.48082	0.271435
		8			2.32422	0.37442			7.98038	0.27006			0.999182	0.273256			8.17495	0.269851
		8.1			2.36599	0.373812			8.69034	0.268629			0.999172	0.272149			8.93339	0.268402
		8.2			2.40854	0.373215			9.46086	0.26732			0.999162	0.271123			9.76119	0.267078
		8.3			2.45188	0.372628			10.2962	0.266121			0.999152	0.270168			10.6637	0.265868
		8.4			2.49601	0.372051			11.2008	0.265025			0.999141	0.269278			11.6467	0.264764
		8.5			2.54093	0.371485			12.1795	0.264022			0.999131	0.268447			12.7163	0.263757
		8.6			2.58665	0.370928			13.2373	0.263106			0.999121	0.267669			13.8789	0.262838
		8.7			2.63318	0.370382			14.3794	0.262267			0.999111	0.266939			15.1414	0.261999
		8.8			2.68051	0.369845			15.6115	0.2615			0.999101	0.266253			16.511	0.261235
		8.9			2.72866	0.369318			16.9393	0.260798			0.99909	0.265606			17.9955	0.260538
		9			2.77763	0.368802			18.3691	0.260156			0.99908	0.264997			19.6031	0.259902
		10			3.31332	0.364145			39.885	0.256052			0.998978	0.260372			44.6228	0.255912
		11			3.93573	0.360327			81.2487	0.254268			0.998877	0.257401			95.305	0.254249
		12			4.64912	0.357208			156.151	0.253443			0.998775	0.25532			191.635	0.253513
		13			5.45752	0.354659			285.235	0.253038			0.998673	0.253772			365.241	0.253167
		15			7.37475	0.350848			838.8	0.252715			0.99847	0.251605			1160.04	0.252905
		40			75.0261	0.341066			1.37214e+06	0.252548			0.995954	0.244676			3.23379e+06	0.252785
		80			419.755	0.340191			2.56251e+08	0.252548			0.992011	0.242026			8.80462e+08	0.252785
		100			732.535	0.340109			1.37991e+09	0.252548			0.990077	0.241183			5.3531e+09	0.252785
		150			2016.87	0.34004			2.94074e+10	0.252548			0.985345	0.239484			1.42229e+11	0.252785
		200			4139.18	0.340019			2.57702e+11	0.252548			0.980755	0.238055			1.45749e+12	0.252785
		250			7230.11	0.340011			1.38772e+12	0.252548			0.976298	0.236764			8.86133e+12	0.252785
		350			16766.1	0.340005			1.75726e+13	0.252548			0.967754	0.23442			1.34745e+14	0.252785
		500			40895	0.340002			2.5916e+14	0.252548			0.955767	0.231275			2.41267e+15	0.252785
		700			94838.5	0.340001			3.28173e+15	0.252548			0.941112	0.227535			3.6687e+16	0.252785
		1000			231333	0.34			4.83989e+16	0.252548			0.921457	0.222609			6.56897e+17	0.252785

## Sheet: T1 Fitting
		FD			VWC vG				VWC vG-M				VWC FX				VWC G
		w	O	(O-Omean)^2	f(a)	vG(O)	residual	residual2	f(a)	vG-M(O)	residual	residual2	f(b)	FX(O)	residual	residual2	f(c)	G(O)	residual	residual2		vG		vG	vG-M	F-X	G		For Plaxis	vG	vG-M			Limit				vG-M	F-X	G
		8.7	0.362	3.44178e-07	2.63318	0.370382	-0.00838156	7.02506e-05	58.6063	0.356714	0.00528614	2.79432e-05	0.999111	0.356165	-0.00583531	3.40509e-05	69.7521	0.356789	-0.00521117	2.71563e-05		1/a	kpa	7.15	6.51042	6.06556	6.56196		a	1.28571	1.2959	m-1			Lowest	Highest		6.59	6.07	6.75
100		8.7	0.3613	1.28444e-08	2.63318	0.370382	-0.00908156	8.24747e-05	58.6063	0.356714	0.00458614	2.10327e-05	0.999111	0.356165	-0.00513531	2.63714e-05	69.7521	0.356789	-0.00451117	2.03507e-05		n	_	2.5	15	15	15		n	2.5	15	_		a	5.1	9.1		14.8	12.4	13.6
		8.8	0.3611	9.81778e-08	2.68051	0.369845	-0.00874505	7.64758e-05	68.6462	0.356596	0.00450365	2.02829e-05	0.999101	0.355867	-0.00523341	2.73885e-05	82.6088	0.356684	-0.00441578	1.94991e-05		Or	_	0.34	0.35591	0.346257	0.356117		m	1	0.933333	_		n	1	15		0.355	0.343	0.355
		8.8	0.3602	1.47218e-06	2.68051	0.369845	-0.00964505	9.30269e-05	68.6462	0.356596	0.00360365	1.29863e-05	0.999101	0.355867	-0.00433341	1.87784e-05	82.6088	0.356684	-0.00351578	1.23607e-05		Os	_	0.42	0.403	0.389819	0.403		Sr	0.523077	0.547554	_		m	0.1	2		0.4	0.388	0.391
		9	0.3597	2.93551e-06	2.77763	0.368802	-0.00910154	8.2838e-05	93.7569	0.356413	0.00328738	1.08068e-05	0.99908	0.355327	-0.00437293	1.91225e-05	115.323	0.356523	-0.00317677	1.00919e-05		a	kpa-1	0.13986	0.1536	0.164865	0.152394		Ss	1	1	_		OR	0.3336	0.3736
		9	0.3597	2.93551e-06	2.77763	0.368802	-0.00910154	8.2838e-05	93.7569	0.356413	0.00328738	1.08068e-05	0.99908	0.355327	-0.00437293	1.91225e-05	115.323	0.356523	-0.00317677	1.00919e-05		m	_	1	0.933333	0.95	-							OS	0.363	0.403
		9	0.3589	6.31684e-06	2.77763	0.368802	-0.00990154	9.80405e-05	93.7569	0.356413	0.00248738	6.18704e-06	0.99908	0.355327	-0.00357293	1.27658e-05	115.323	0.356523	-0.00237677	5.64906e-06
		9.1	0.3581	1.09782e-05	2.82742	0.368294	-0.0101943	0.000103925	109.323	0.356341	0.00175889	3.09369e-06	0.99907	0.355082	-0.00301781	9.10717e-06	135.933	0.356462	-0.00163841	2.68439e-06		1m head	9.80414	kpa					Deviation	vG	vG-M	F-X	G		a	7.1
		9.3	0.3573	1.69195e-05	2.92949	0.367309	-0.0100085	0.00010017	147.963	0.356229	0.00107138	1.14785e-06	0.99905	0.354635	-0.00266502	7.10236e-06	187.957	0.356366	-0.000933876	8.72124e-07				1/a	0.729284	0.664048	m		SSE	0.0428645	0.00394286	0.00422466	0.00392743		OR	0.3536
		9.4	0.3545	4.77942e-05	2.98178	0.36683	-0.0123296	0.00015202	171.75	0.356185	-0.00168455	2.8377e-06	0.999039	0.35443	-6.97681e-05	4.86758e-09	220.49	0.356329	0.00182932	3.34641e-06				a	1.37121	1.50591	m-1		RMSE	0.0154317	0.00468026	0.00484462	0.00467109		OS	0.383
		9.4	0.3539	5.64502e-05	2.98178	0.36683	-0.0129296	0.000167176	171.75	0.356185	-0.00228455	5.21915e-06	0.999039	0.35443	0.000530232	2.81146e-07	220.49	0.356329	0.00242932	5.9016e-06									R2	-4.91731	0.4557	0.416798	0.457829
		9.2	0.3543	5.05995e-05	2.87804	0.367797	-0.0134967	0.000182161	127.28	0.35628	-0.00198034	3.92175e-06	0.99906	0.354852	0.000551917	3.04612e-07	159.97	0.35641	0.00210976	4.4511e-06
		9.2	0.3536	6.10482e-05	2.87804	0.367797	-0.0141967	0.000201547	127.28	0.35628	-0.00268034	7.18423e-06	0.99906	0.354852	0.00125192	1.5673e-06	159.97	0.35641	0.00280976	7.89477e-06
		9	0.354	5.49575e-05	2.77763	0.368802	-0.0148015	0.000219086	93.7569	0.356413	-0.00241262	5.82076e-06	0.99908	0.355327	0.00132707	1.76113e-06	115.323	0.356523	0.00252323	6.36667e-06
		8.9	0.3538	5.79628e-05	2.72866	0.369318	-0.0155184	0.000240821	80.2857	0.356497	-0.0026969	7.27326e-06	0.99909	0.355588	0.001788	3.19695e-06	97.6823	0.356597	0.00279664	7.82122e-06
		8.5	0.3552	3.86055e-05	2.54093	0.371485	-0.0162846	0.000265187	42.5297	0.357018	-0.00181759	3.30363e-06	0.999131	0.356828	0.00162797	2.6503e-06	49.5044	0.357064	0.00186374	3.47353e-06
		8.4	0.3574	1.61068e-05	2.49601	0.372051	-0.0146512	0.000214658	36.1536	0.357213	0.00018714	3.50214e-08	0.999141	0.357198	-0.000201773	4.07122e-08	41.615	0.357243	-0.000156715	2.45597e-08
		7	0.3652	1.43388e-05	1.94837	0.38106	-0.0158599	0.000251535	3.61888	0.368923	-0.00372257	1.38575e-05	0.999284	0.36796	0.00275966	7.61573e-06	3.63613	0.36901	0.00381041	1.45192e-05
		7.2	0.37	7.37308e-05	2.01757	0.379652	-0.00965158	9.31529e-05	4.93196	0.365458	0.00454177	2.06276e-05	0.999264	0.365406	-0.00459403	2.11051e-05	5.02239	0.365452	-0.00454846	2.06884e-05
		7.4	0.3725	0.000122914	2.08972	0.378283	-0.00578267	3.34393e-05	6.8251	0.36281	0.00969015	9.38991e-05	0.999243	0.363311	-0.00918857	8.44299e-05	7.06698	0.362751	-0.00974918	9.50465e-05
		7.6	0.3733	0.000141293	2.16485	0.376954	-0.00365411	1.33525e-05	9.52391	0.360855	0.0124453	0.000154885	0.999223	0.361597	-0.0117034	0.00013697	10.0511	0.360781	-0.0125188	0.000156721
		7.7	0.3742	0.000163499	2.20354	0.376305	-0.00210516	4.43172e-06	11.2666	0.36009	0.01411	0.000199093	0.999213	0.360857	-0.0133427	0.000178026	12.0118	0.36002	-0.0141802	0.000201078
		7.7	0.3741	0.000160952	2.20354	0.376305	-0.00220516	4.86275e-06	11.2666	0.36009	0.01401	0.000196281	0.999213	0.360857	-0.0132427	0.000175368	12.0118	0.36002	-0.0140802	0.000198252
		7.8	0.374	0.000158424	2.243	0.375667	-0.00166651	2.77724e-06	13.3317	0.359443	0.0145575	0.00021192	0.999203	0.360185	-0.0138146	0.000190843	14.3634	0.359381	-0.0146192	0.000213722
		7.8	0.3747	0.000176536	2.243	0.375667	-0.000966506	9.34133e-07	13.3317	0.359443	0.0152575	0.00023279	0.999203	0.360185	-0.0145146	0.000210673	14.3634	0.359381	-0.0153192	0.000234679
		7.9	0.36	1.99751e-06	2.28322	0.375038	-0.0150382	0.000226146	15.7732	0.358896	0.00110422	1.2193e-06	0.999192	0.359573	-0.000426793	1.82152e-07	17.1772	0.358846	-0.00115392	1.33153e-06
		7.9	0.3596	3.28818e-06	2.28322	0.375038	-0.0154382	0.000238337	15.7732	0.358896	0.000704217	4.95922e-07	0.999192	0.359573	-2.67928e-05	7.17855e-10	17.1772	0.358846	-0.00075392	5.68396e-07
		7.8	0.3597	2.93551e-06	2.243	0.375667	-0.0159665	0.000254929	13.3317	0.359443	0.000257474	6.62926e-08	0.999203	0.360185	0.00048542	2.35633e-07	14.3634	0.359381	-0.000319224	1.01904e-07
		7.8	0.3606	6.61511e-07	2.243	0.375667	-0.0150665	0.000227	13.3317	0.359443	0.00115747	1.33974e-06	0.999203	0.360185	-0.00041458	1.71876e-07	14.3634	0.359381	-0.00121922	1.48651e-06
		7.8	0.3606	6.61511e-07	2.243	0.375667	-0.0150665	0.000227	13.3317	0.359443	0.00115747	1.33974e-06	0.999203	0.360185	-0.00041458	1.71876e-07	14.3634	0.359381	-0.00121922	1.48651e-06
		7	0.3672	3.34855e-05	1.94837	0.38106	-0.0138599	0.000192096	3.61888	0.368923	-0.00172257	2.96726e-06	0.999284	0.36796	0.000759662	5.77086e-07	3.63613	0.36901	0.00181041	3.27759e-06
		7.1	0.3706	8.43948e-05	1.98261	0.380351	-0.00975087	9.50795e-05	4.21451	0.367084	0.00351642	1.23652e-05	0.999274	0.366621	-0.00397919	1.58339e-05	4.26116	0.367119	-0.00348084	1.21162e-05
		7.3	0.372	0.000112078	2.05328	0.378962	-0.00696213	4.84713e-05	5.7935	0.364038	0.00796162	6.33874e-05	0.999254	0.364306	-0.00769383	5.9195e-05	5.94698	0.364	-0.00799976	6.39961e-05
		7.4	0.3636	4.78151e-06	2.08972	0.378283	-0.0146827	0.000215581	6.8251	0.36281	0.000790155	6.24344e-07	0.999243	0.363311	-0.000288574	8.32748e-08	7.06698	0.362751	-0.000849178	7.21104e-07
		7.5	0.3634	3.94684e-06	2.12691	0.377613	-0.0142133	0.000202018	8.05691	0.361755	0.001645	2.70604e-06	0.999233	0.362412	-0.000988481	9.77094e-07	8.42021	0.361685	-0.00171536	2.94246e-06
		7.5	0.3632	3.19218e-06	2.12691	0.377613	-0.0144133	0.000207743	8.05691	0.361755	0.001445	2.08804e-06	0.999233	0.362412	-0.000788481	6.21702e-07	8.42021	0.361685	-0.00151536	2.29631e-06
		7.6	0.3625	1.18084e-06	2.16485	0.376954	-0.0144541	0.000208921	9.52391	0.360855	0.00164527	2.70691e-06	0.999223	0.361597	-0.000903429	8.16183e-07	10.0511	0.360781	-0.00171881	2.95431e-06
		7.6	0.3619	2.36844e-07	2.16485	0.376954	-0.0150541	0.000226626	9.52391	0.360855	0.00104527	1.09258e-06	0.999223	0.361597	-0.000303429	9.20689e-08	10.0511	0.360781	-0.00111881	1.25174e-06		Ow	Or + (Os-Or)/f(a)
		7.7	0.3616	3.48444e-08	2.20354	0.376305	-0.0147052	0.000216242	11.2666	0.36009	0.00151004	2.28022e-06	0.999213	0.360857	-0.000742651	5.5153e-07	12.0118	0.36002	-0.0015802	2.49704e-06		f(a)	[1+(aw)^n]^(1-1/n)
		7.7	0.3609	2.63511e-07	2.20354	0.376305	-0.0154052	0.000237319	11.2666	0.36009	0.000810041	6.56166e-07	0.999213	0.360857	-4.2651e-05	1.8191e-09	12.0118	0.36002	-0.000880204	7.74759e-07
		7.8	0.3604	1.02684e-06	2.243	0.375667	-0.0152665	0.000233066	13.3317	0.359443	0.000957474	9.16756e-07	0.999203	0.360185	-0.00021458	4.60444e-08	14.3634	0.359381	-0.00101922	1.03882e-06
		7.8	0.3597	2.93551e-06	2.243	0.375667	-0.0159665	0.000254929	13.3317	0.359443	0.000257474	6.62926e-08	0.999203	0.360185	0.00048542	2.35633e-07	14.3634	0.359381	-0.000319224	1.01904e-07			Crest
		7.9	0.3576	1.45415e-05	2.28322	0.375038	-0.0174382	0.00030409	15.7732	0.358896	-0.00129578	1.67905e-06	0.999192	0.359573	0.00197321	3.89355e-06	17.1772	0.358846	0.00124608	1.55271e-06			Mean observed value	0.361413
		8	0.3574	1.61068e-05	2.32422	0.37442	-0.0170202	0.000289686	18.6533	0.358435	-0.00103483	1.07088e-06	0.999182	0.359014	0.00161397	2.6049e-06	20.5365	0.3584	0.000999614	9.99228e-07			SSTot	0.00724391
		8.1	0.3573	1.69195e-05	2.36599	0.373812	-0.0165125	0.000272662	22.0434	0.358047	-0.000746595	5.57405e-07	0.999172	0.358502	0.00120177	1.44424e-06	24.5381	0.358027	0.000727317	5.28991e-07			vG
		8.2	0.3576	1.45415e-05	2.40854	0.373215	-0.0156151	0.000243832	26.0253	0.35772	-0.000119749	1.43398e-08	0.999162	0.358031	0.000431365	1.86076e-07	29.2947	0.357717	0.000117091	1.37104e-08			SSR	0.0428645
		7.9	0.3578	1.30562e-05	2.28322	0.375038	-0.0172382	0.000297154	15.7732	0.358896	-0.00109578	1.20074e-06	0.999192	0.359573	0.00177321	3.14426e-06	17.1772	0.358846	0.00104608	1.09428e-06			R2	-4.91731
		7.7	0.3584	9.08018e-06	2.20354	0.376305	-0.0179052	0.000320595	11.2666	0.36009	-0.00168996	2.85596e-06	0.999213	0.360857	0.00245735	6.03856e-06	12.0118	0.36002	0.0016198	2.62374e-06			vG-M
		7.7	0.3598	2.60284e-06	2.20354	0.376305	-0.0165052	0.00027242	11.2666	0.36009	-0.000289959	8.40762e-08	0.999213	0.360857	0.00105735	1.11799e-06	12.0118	0.36002	0.000219796	4.83104e-08			SSR	0.00394286
		7.7	0.3601	1.72484e-06	2.20354	0.376305	-0.0162052	0.000262607	11.2666	0.36009	1.0041e-05	1.00822e-10	0.999213	0.360857	0.000757349	5.73578e-07	12.0118	0.36002	-8.02038e-05	6.43266e-09			R2	0.4557
		7.7	0.3598	2.60284e-06	2.20354	0.376305	-0.0165052	0.00027242	11.2666	0.36009	-0.000289959	8.40762e-08	0.999213	0.360857	0.00105735	1.11799e-06	12.0118	0.36002	0.000219796	4.83104e-08			FX
		7.7	0.3598	2.60284e-06	2.20354	0.376305	-0.0165052	0.00027242	11.2666	0.36009	-0.000289959	8.40762e-08	0.999213	0.360857	0.00105735	1.11799e-06	12.0118	0.36002	0.000219796	4.83104e-08			SSR	0.00422466
		7.8	0.3595	3.66084e-06	2.243	0.375667	-0.0161665	0.000261356	13.3317	0.359443	5.74735e-05	3.3032e-09	0.999203	0.360185	0.00068542	4.69801e-07	14.3634	0.359381	-0.000119224	1.42143e-08			R2	0.416798
		7.8	0.3593	4.46618e-06	2.243	0.375667	-0.0163665	0.000267863	13.3317	0.359443	-0.000142526	2.03138e-08	0.999203	0.360185	0.00088542	7.83969e-07	14.3634	0.359381	8.07762e-05	6.52479e-09			G
		7.8	0.3586	7.91484e-06	2.243	0.375667	-0.0170665	0.000291266	13.3317	0.359443	-0.000842526	7.09851e-07	0.999203	0.360185	0.00158542	2.51356e-06	14.3634	0.359381	0.000780776	6.09611e-07			SSR	0.00392743
		7.8	0.3587	7.36218e-06	2.243	0.375667	-0.0169665	0.000287862	13.3317	0.359443	-0.000742526	5.51346e-07	0.999203	0.360185	0.00148542	2.20647e-06	14.3634	0.359381	0.000680776	4.63456e-07			R2	0.457829
		7.9	0.3584	9.08018e-06	2.28322	0.375038	-0.0166382	0.000276829	15.7732	0.358896	-0.000495783	2.458e-07	0.999192	0.359573	0.00117321	1.37642e-06	17.1772	0.358846	0.00044608	1.98987e-07
		7.9	0.3579	1.23435e-05	2.28322	0.375038	-0.0171382	0.000293717	15.7732	0.358896	-0.000995783	9.91583e-07	0.999192	0.359573	0.00167321	2.79962e-06	17.1772	0.358846	0.00094608	8.95067e-07
		7.9	0.3581	1.09782e-05	2.28322	0.375038	-0.0169382	0.000286902	15.7732	0.358896	-0.000795783	6.3327e-07	0.999192	0.359573	0.00147321	2.17034e-06	17.1772	0.358846	0.00074608	5.56635e-07
		7.9	0.3575	1.53142e-05	2.28322	0.375038	-0.0175382	0.000307587	15.7732	0.358896	-0.00139578	1.94821e-06	0.999192	0.359573	0.00207321	4.29819e-06	17.1772	0.358846	0.00134608	1.81193e-06
		8	0.3574	1.61068e-05	2.32422	0.37442	-0.0170202	0.000289686	18.6533	0.358435	-0.00103483	1.07088e-06	0.999182	0.359014	0.00161397	2.6049e-06	20.5365	0.3584	0.000999614	9.99228e-07
		8.1	0.3576	1.45415e-05	2.36599	0.373812	-0.0162125	0.000262845	22.0434	0.358047	-0.000446595	1.99447e-07	0.999172	0.358502	0.000901766	8.13182e-07	24.5381	0.358027	0.000427317	1.826e-07
		8.1	0.3576	1.45415e-05	2.36599	0.373812	-0.0162125	0.000262845	22.0434	0.358047	-0.000446595	1.99447e-07	0.999172	0.358502	0.000901766	8.13182e-07	24.5381	0.358027	0.000427317	1.826e-07
		8.3	0.3576	1.45415e-05	2.45188	0.372628	-0.0150281	0.000225842	30.693	0.357445	0.000155412	2.41529e-08	0.999152	0.357598	-1.81184e-06	3.28275e-12	34.9366	0.357459	-0.000141358	1.99822e-08
		8.4	0.3569	2.03702e-05	2.49601	0.372051	-0.0151512	0.000229559	36.1536	0.357213	-0.00031286	9.78814e-08	0.999141	0.357198	0.000298227	8.89395e-08	41.615	0.357243	0.000343285	1.17844e-07
		8.5	0.3574	1.61068e-05	2.54093	0.371485	-0.0140846	0.000198375	42.5297	0.357018	0.000382411	1.46238e-07	0.999131	0.356828	-0.000572025	3.27213e-07	49.5044	0.357064	-0.000336258	1.1307e-07
		8.6	0.3572	1.77522e-05	2.58665	0.370928	-0.013728	0.000188459	49.961	0.356853	0.0003471	1.20479e-07	0.999121	0.356484	-0.000715641	5.12143e-07	58.8061	0.356914	-0.00028606	8.18303e-08
		8.7	0.357	1.94775e-05	2.63318	0.370382	-0.0133816	0.000179066	58.6063	0.356714	0.000286137	8.18744e-08	0.999111	0.356165	-0.000835313	6.97748e-07	69.7521	0.356789	-0.00021117	4.45928e-08
		8.8	0.3565	2.41408e-05	2.68051	0.369845	-0.013345	0.00017809	68.6462	0.356596	-9.63475e-05	9.28284e-09	0.999101	0.355867	-0.000633406	4.01203e-07	82.6088	0.356684	0.000184222	3.39376e-08
		8.9	0.3562	2.71788e-05	2.72866	0.369318	-0.0131184	0.000172093	80.2857	0.356497	-0.000296898	8.81483e-08	0.99909	0.355588	-0.000611998	3.74542e-07	97.6823	0.356597	0.000396645	1.57327e-07
		8.9	0.3566	2.31682e-05	2.72866	0.369318	-0.0127184	0.000161758	80.2857	0.356497	0.000103102	1.06301e-08	0.99909	0.355588	-0.001012	1.02414e-06	97.6823	0.356597	-3.35533e-06	1.12582e-11
		9	0.3564	2.51335e-05	2.77763	0.368802	-0.0124015	0.000153798	93.7569	0.356413	-1.26244e-05	1.59375e-10	0.99908	0.355327	-0.00107293	1.15117e-06	115.323	0.356523	0.000123226	1.51846e-08
		8.4	0.3563	2.61462e-05	2.49601	0.372051	-0.0157512	0.000248101	36.1536	0.357213	-0.00091286	8.33313e-07	0.999141	0.357198	0.000898227	8.06812e-07	41.615	0.357243	0.000943285	8.89786e-07
		8	0.3566	2.31682e-05	2.32422	0.37442	-0.0178202	0.000317558	18.6533	0.358435	-0.00183483	3.36661e-06	0.999182	0.359014	0.00241397	5.82726e-06	20.5365	0.3584	0.00179961	3.23861e-06
		8	0.3568	2.12828e-05	2.32422	0.37442	-0.0176202	0.00031047	18.6533	0.358435	-0.00163483	2.67267e-06	0.999182	0.359014	0.00221397	4.90167e-06	20.5365	0.3584	0.00159961	2.55876e-06
		7.3	0.3616	3.48444e-08	2.05328	0.378962	-0.0173621	0.000301444	5.7935	0.364038	-0.00243838	5.94568e-06	0.999254	0.364306	0.00270617	7.32337e-06	5.94698	0.364	0.00240024	5.76116e-06
		7.4	0.3633	3.55951e-06	2.08972	0.378283	-0.0149827	0.000224481	6.8251	0.36281	0.000490155	2.40252e-07	0.999243	0.363311	1.14263e-05	1.30561e-10	7.06698	0.362751	-0.000549178	3.01597e-07
		7.5	0.361	1.70844e-07	2.12691	0.377613	-0.0166133	0.000276002	8.05691	0.361755	-0.000754995	5.70018e-07	0.999233	0.362412	0.00141152	1.99239e-06	8.42021	0.361685	0.000684641	4.68734e-07
		7.5	0.3602	1.47218e-06	2.12691	0.377613	-0.0174133	0.000303223	8.05691	0.361755	-0.001555	2.41801e-06	0.999233	0.362412	0.00221152	4.89082e-06	8.42021	0.361685	0.00148464	2.20416e-06
		7.6	0.3599	2.29018e-06	2.16485	0.376954	-0.0170541	0.000290843	9.52391	0.360855	-0.000954732	9.11513e-07	0.999223	0.361597	0.00169657	2.87835e-06	10.0511	0.360781	0.000881188	7.76493e-07
		7.6	0.3599	2.29018e-06	2.16485	0.376954	-0.0170541	0.000290843	9.52391	0.360855	-0.000954732	9.11513e-07	0.999223	0.361597	0.00169657	2.87835e-06	10.0511	0.360781	0.000881188	7.76493e-07
		7	0.3645	9.52751e-06	1.94837	0.38106	-0.0165599	0.000274229	3.61888	0.368923	-0.00442257	1.95591e-05	0.999284	0.36796	0.00345966	1.19693e-05	3.63613	0.36901	0.00451041	2.03438e-05
		7.2	0.3669	3.01035e-05	2.01757	0.379652	-0.0127516	0.000162603	4.93196	0.365458	0.00144177	2.07869e-06	0.999264	0.365406	-0.00149403	2.23213e-06	5.02239	0.365452	-0.00144846	2.09802e-06
		6.9	0.3699	7.20235e-05	1.91487	0.381778	-0.0118784	0.000141096	3.12597	0.370974	-0.00107439	1.15432e-06	0.999294	0.369429	-0.000470774	2.21629e-07	3.12439	0.371122	0.0012223	1.49401e-06
		6.9	0.3721	0.000114205	1.91487	0.381778	-0.00967837	9.36709e-05	3.12597	0.370974	0.00112561	1.26699e-06	0.999294	0.369429	-0.00267077	7.13304e-06	3.12439	0.371122	-0.000977702	9.55901e-07
		7	0.3732	0.000138926	1.94837	0.38106	-0.00785986	6.17774e-05	3.61888	0.368923	0.00427743	1.82964e-05	0.999284	0.36796	-0.00524034	2.74611e-05	3.63613	0.36901	-0.00418959	1.75527e-05
		7.1	0.3735	0.000146088	1.98261	0.380351	-0.00685087	4.69344e-05	4.21451	0.367084	0.00641642	4.11704e-05	0.999274	0.366621	-0.00687919	4.73232e-05	4.26116	0.367119	-0.00638084	4.07151e-05
		7.2	0.3739	0.000155917	2.01757	0.379652	-0.00575158	3.30806e-05	4.93196	0.365458	0.00844177	7.12634e-05	0.999264	0.365406	-0.00849403	7.21486e-05	5.02239	0.365452	-0.00844846	7.13764e-05
		7.3	0.3734	0.00014368	2.05328	0.378962	-0.00556213	3.09373e-05	5.7935	0.364038	0.00936162	8.764e-05	0.999254	0.364306	-0.00909383	8.26977e-05	5.94698	0.364	-0.00939976	8.83555e-05
		7.3	0.3736	0.000148515	2.05328	0.378962	-0.00536213	2.87525e-05	5.7935	0.364038	0.00956162	9.14246e-05	0.999254	0.364306	-0.00929383	8.63752e-05	5.94698	0.364	-0.00959976	9.21554e-05
		7.3	0.3733	0.000141293	2.05328	0.378962	-0.00566213	3.20598e-05	5.7935	0.364038	0.00926162	8.57777e-05	0.999254	0.364306	-0.00899383	8.08889e-05	5.94698	0.364	-0.00929976	8.64855e-05
		7.4	0.3731	0.000136578	2.08972	0.378283	-0.00518267	2.68601e-05	6.8251	0.36281	0.0102902	0.000105887	0.999243	0.363311	-0.00978857	9.58162e-05	7.06698	0.362751	-0.0103492	0.000107105
		6.7	0.377	0.000242944	1.85001	0.383243	-0.00624311	3.89764e-05	2.38529	0.375652	0.00134792	1.8169e-06	0.999315	0.372766	-0.00423359	1.79233e-05	2.36653	0.375928	-0.00107231	1.14986e-06
		6.9	0.3788	0.000302296	1.91487	0.381778	-0.00297837	8.87071e-06	3.12597	0.370974	0.00782561	6.12401e-05	0.999294	0.369429	-0.00937077	8.78114e-05	3.12439	0.371122	-0.0076777	5.89471e-05
		6.9	0.3802	0.000352939	1.91487	0.381778	-0.00157837	2.49126e-06	3.12597	0.370974	0.00922561	8.51118e-05	0.999294	0.369429	-0.0107708	0.00011601	3.12439	0.371122	-0.0090777	8.24047e-05
		7.1	0.3799	0.000341757	1.98261	0.380351	-0.00045087	2.03283e-07	4.21451	0.367084	0.0128164	0.000164261	0.999274	0.366621	-0.0132792	0.000176337	4.26116	0.367119	-0.0127808	0.00016335
		6.8	0.3819	0.000419704	1.88208	0.382506	-0.0006062	3.67478e-07	2.71942	0.373226	0.00867356	7.52307e-05	0.999305	0.371032	-0.0108676	0.000118105	2.7066	0.373439	-0.00846144	7.15959e-05
		6.9	0.3829	0.000461677	1.91487	0.381778	0.00112163	1.25804e-06	3.12597	0.370974	0.0119256	0.00014222	0.999294	0.369429	-0.0134708	0.000181462	3.12439	0.371122	-0.0117777	0.000138714
		7.1	0.383	0.000465984	1.98261	0.380351	0.00264913	7.01789e-06	4.21451	0.367084	0.0159164	0.000253332	0.999274	0.366621	-0.0163792	0.000268278	4.26116	0.367119	-0.0158808	0.000252201
		7.2	0.3655	1.67008e-05	2.01757	0.379652	-0.0141516	0.000200267	4.93196	0.365458	4.17668e-05	1.74447e-09	0.999264	0.365406	-9.40323e-05	8.84208e-09	5.02239	0.365452	-4.84555e-05	2.34794e-09
		7.3	0.3644	8.92018e-06	2.05328	0.378962	-0.0145621	0.000212056	5.7935	0.364038	0.000361623	1.30771e-07	0.999254	0.364306	-9.38275e-05	8.80361e-09	5.94698	0.364	-0.000399758	1.59807e-07
		7.4	0.3642	7.76551e-06	2.08972	0.378283	-0.0140827	0.000198322	6.8251	0.36281	0.00139015	1.93253e-06	0.999243	0.363311	-0.000888574	7.89563e-07	7.06698	0.362751	-0.00144918	2.10012e-06
		7.4	0.3637	5.22884e-06	2.08972	0.378283	-0.0145827	0.000212654	6.8251	0.36281	0.000890155	7.92375e-07	0.999243	0.363311	-0.000388574	1.50989e-07	7.06698	0.362751	-0.000949178	9.00939e-07
		7.4	0.3634	3.94684e-06	2.08972	0.378283	-0.0148827	0.000221494	6.8251	0.36281	0.000590155	3.48282e-07	0.999243	0.363311	-8.85737e-05	7.84529e-09	7.06698	0.362751	-0.000649178	4.21432e-07
		7.4	0.3632	3.19218e-06	2.08972	0.378283	-0.0150827	0.000227487	6.8251	0.36281	0.000390155	1.52221e-07	0.999243	0.363311	0.000111426	1.24158e-08	7.06698	0.362751	-0.000449178	2.01761e-07
		7.5	0.3632	3.19218e-06	2.12691	0.377613	-0.0144133	0.000207743	8.05691	0.361755	0.001445	2.08804e-06	0.999233	0.362412	-0.000788481	6.21702e-07	8.42021	0.361685	-0.00151536	2.29631e-06
		7.5	0.3627	1.65551e-06	2.12691	0.377613	-0.0149133	0.000222407	8.05691	0.361755	0.000945005	8.93034e-07	0.999233	0.362412	-0.000288481	8.32212e-08	8.42021	0.361685	-0.00101536	1.03095e-06
		7.5	0.3599	2.29018e-06	2.12691	0.377613	-0.0177133	0.000313761	8.05691	0.361755	-0.001855	3.44101e-06	0.999233	0.362412	0.00251152	6.30773e-06	8.42021	0.361685	0.00178464	3.18494e-06
		7.6	0.3598	2.60284e-06	2.16485	0.376954	-0.0171541	0.000294264	9.52391	0.360855	-0.00105473	1.11246e-06	0.999223	0.361597	0.00179657	3.22767e-06	10.0511	0.360781	0.000981188	9.6273e-07
		7.6	0.3597	2.93551e-06	2.16485	0.376954	-0.0172541	0.000297704	9.52391	0.360855	-0.00115473	1.33341e-06	0.999223	0.361597	0.00189657	3.59698e-06	10.0511	0.360781	0.00108119	1.16897e-06
		7.7	0.36	1.99751e-06	2.20354	0.376305	-0.0163052	0.000265858	11.2666	0.36009	-8.9959e-05	8.09262e-09	0.999213	0.360857	0.000857349	7.35047e-07	12.0118	0.36002	1.97962e-05	3.91888e-10
		7.7	0.3596	3.28818e-06	2.20354	0.376305	-0.0167052	0.000279063	11.2666	0.36009	-0.000489959	2.4006e-07	0.999213	0.360857	0.00125735	1.58093e-06	12.0118	0.36002	0.000419796	1.76229e-07
		7.8	0.3593	4.46618e-06	2.243	0.375667	-0.0163665	0.000267863	13.3317	0.359443	-0.000142526	2.03138e-08	0.999203	0.360185	0.00088542	7.83969e-07	14.3634	0.359381	8.07762e-05	6.52479e-09
		7.8	0.3595	3.66084e-06	2.243	0.375667	-0.0161665	0.000261356	13.3317	0.359443	5.74735e-05	3.3032e-09	0.999203	0.360185	0.00068542	4.69801e-07	14.3634	0.359381	-0.000119224	1.42143e-08
		7.9	0.3591	5.35151e-06	2.28322	0.375038	-0.0159382	0.000254025	15.7732	0.358896	0.000204217	4.17047e-08	0.999192	0.359573	0.000473207	2.23925e-07	17.1772	0.358846	-0.00025392	6.44755e-08
		8	0.3587	7.36218e-06	2.32422	0.37442	-0.0157202	0.000247123	18.6533	0.358435	0.000265168	7.03142e-08	0.999182	0.359014	0.000313972	9.85782e-08	20.5365	0.3584	-0.000300386	9.02319e-08
		8.1	0.3587	7.36218e-06	2.36599	0.373812	-0.0151125	0.000228387	22.0434	0.358047	0.000653405	4.26938e-07	0.999172	0.358502	-0.000198234	3.92966e-08	24.5381	0.358027	-0.000672683	4.52502e-07
		8.3	0.3588	6.82951e-06	2.45188	0.372628	-0.0138281	0.000191215	30.693	0.357445	0.00135541	1.83714e-06	0.999152	0.357598	-0.00120181	1.44435e-06	34.9366	0.357459	-0.00134136	1.79924e-06
		8.5	0.3586	7.91484e-06	2.54093	0.371485	-0.0128846	0.000166012	42.5297	0.357018	0.00158241	2.50403e-06	0.999131	0.356828	-0.00177203	3.14007e-06	49.5044	0.357064	-0.00153626	2.36009e-06
		8.9	0.3579	1.23435e-05	2.72866	0.369318	-0.0114184	0.00013038	80.2857	0.356497	0.0014031	1.9687e-06	0.99909	0.355588	-0.002312	5.34534e-06	97.6823	0.356597	-0.00130336	1.69874e-06
		9	0.3573	1.69195e-05	2.77763	0.368802	-0.0115015	0.000132285	93.7569	0.356413	0.000887376	7.87436e-07	0.99908	0.355327	-0.00197293	3.89244e-06	115.323	0.356523	-0.000776774	6.03378e-07
		9.4	0.3569	2.03702e-05	2.98178	0.36683	-0.00992965	9.85979e-05	171.75	0.356185	0.000715453	5.11873e-07	0.999039	0.35443	-0.00246977	6.09975e-06	220.49	0.356329	-0.00057068	3.25676e-07
		9.5	0.3571	1.86048e-05	3.0349	0.36636	-0.00925998	8.57472e-05	199.067	0.356147	0.000953076	9.08353e-07	0.999029	0.354237	-0.00286333	8.19864e-06	258.247	0.356298	-0.000801768	6.42832e-07
		9.7	0.3571	1.86048e-05	3.1437	0.365448	-0.00834771	6.96843e-05	266.255	0.356087	0.00101277	1.0257e-06	0.999009	0.35388	-0.00322042	1.03711e-05	352.62	0.35625	-0.000850355	7.23104e-07
		9.9	0.3566	2.31682e-05	3.25592	0.364571	-0.00797066	6.35314e-05	354.092	0.356043	0.000556641	3.09849e-07	0.998989	0.353557	-0.00304251	9.25686e-06	478.557	0.356215	-0.000385344	1.4849e-07
		9.8	0.3561	2.82315e-05	3.19938	0.365005	-0.00890485	7.92964e-05	307.265	0.356064	3.63737e-05	1.32304e-09	0.998999	0.353714	-0.0023855	5.69063e-06	411.098	0.356231	0.000130732	1.70908e-08
		8	0.3564	2.51335e-05	2.32422	0.37442	-0.0180202	0.000324726	18.6533	0.358435	-0.00203483	4.14054e-06	0.999182	0.359014	0.00261397	6.83285e-06	20.5365	0.3584	0.00199961	3.99846e-06
		7.9	0.3564	2.51335e-05	2.28322	0.375038	-0.0186382	0.000347381	15.7732	0.358896	-0.00249578	6.22893e-06	0.999192	0.359573	0.00317321	1.00692e-05	17.1772	0.358846	0.00244608	5.98331e-06
		8	0.3563	2.61462e-05	2.32422	0.37442	-0.0181202	0.00032834	18.6533	0.358435	-0.00213483	4.55751e-06	0.999182	0.359014	0.00271397	7.36564e-06	20.5365	0.3584	0.00209961	4.40838e-06
		8	0.3565	2.41408e-05	2.32422	0.37442	-0.0179202	0.000321132	18.6533	0.358435	-0.00193483	3.74357e-06	0.999182	0.359014	0.00251397	6.32005e-06	20.5365	0.3584	0.00189961	3.60853e-06
		8	0.3565	2.41408e-05	2.32422	0.37442	-0.0179202	0.000321132	18.6533	0.358435	-0.00193483	3.74357e-06	0.999182	0.359014	0.00251397	6.32005e-06	20.5365	0.3584	0.00189961	3.60853e-06
		8	0.3565	2.41408e-05	2.32422	0.37442	-0.0179202	0.000321132	18.6533	0.358435	-0.00193483	3.74357e-06	0.999182	0.359014	0.00251397	6.32005e-06	20.5365	0.3584	0.00189961	3.60853e-06
		8	0.3568	2.12828e-05	2.32422	0.37442	-0.0176202	0.00031047	18.6533	0.358435	-0.00163483	2.67267e-06	0.999182	0.359014	0.00221397	4.90167e-06	20.5365	0.3584	0.00159961	2.55876e-06
		8	0.3563	2.61462e-05	2.32422	0.37442	-0.0181202	0.00032834	18.6533	0.358435	-0.00213483	4.55751e-06	0.999182	0.359014	0.00271397	7.36564e-06	20.5365	0.3584	0.00209961	4.40838e-06
		8	0.3563	2.61462e-05	2.32422	0.37442	-0.0181202	0.00032834	18.6533	0.358435	-0.00213483	4.55751e-06	0.999182	0.359014	0.00271397	7.36564e-06	20.5365	0.3584	0.00209961	4.40838e-06
		8.1	0.3566	2.31682e-05	2.36599	0.373812	-0.0172125	0.00029627	22.0434	0.358047	-0.0014466	2.09264e-06	0.999172	0.358502	0.00190177	3.61672e-06	24.5381	0.358027	0.00142732	2.03724e-06
		8	0.3565	2.41408e-05	2.32422	0.37442	-0.0179202	0.000321132	18.6533	0.358435	-0.00193483	3.74357e-06	0.999182	0.359014	0.00251397	6.32005e-06	20.5365	0.3584	0.00189961	3.60853e-06
		7.8	0.3561	2.82315e-05	2.243	0.375667	-0.0195665	0.000382848	13.3317	0.359443	-0.00334253	1.11725e-05	0.999203	0.360185	0.00408542	1.66907e-05	14.3634	0.359381	0.00328078	1.07635e-05
		7.7	0.357	1.94775e-05	2.20354	0.376305	-0.0193052	0.000372689	11.2666	0.36009	-0.00308996	9.54785e-06	0.999213	0.360857	0.00385735	1.48791e-05	12.0118	0.36002	0.0030198	9.11917e-06
		7.1	0.3601	1.72484e-06	1.98261	0.380351	-0.0202509	0.000410098	4.21451	0.367084	-0.00698358	4.87705e-05	0.999274	0.366621	0.00652081	4.2521e-05	4.26116	0.367119	0.00701916	4.92686e-05
		7.1	0.3622	6.18844e-07	1.98261	0.380351	-0.0181509	0.000329454	4.21451	0.367084	-0.00488358	2.38494e-05	0.999274	0.366621	0.00442081	1.95436e-05	4.26116	0.367119	0.00491916	2.41982e-05
		6.9	0.3622	6.18844e-07	1.91487	0.381778	-0.0195784	0.000383313	3.12597	0.370974	-0.00877439	7.699e-05	0.999294	0.369429	0.00722923	5.22617e-05	3.12439	0.371122	0.0089223	7.96074e-05
		7	0.3649	1.21568e-05	1.94837	0.38106	-0.0161599	0.000261141	3.61888	0.368923	-0.00402257	1.61811e-05	0.999284	0.36796	0.00305966	9.36153e-06	3.63613	0.36901	0.00411041	1.68955e-05
		7.1	0.366	2.10375e-05	1.98261	0.380351	-0.0143509	0.000205947	4.21451	0.367084	-0.00108358	1.17416e-06	0.999274	0.366621	0.000620813	3.85409e-07	4.26116	0.367119	0.00111916	1.25252e-06
		7.2	0.3662	2.29122e-05	2.01757	0.379652	-0.0134516	0.000180945	4.93196	0.365458	0.000741767	5.50218e-07	0.999264	0.365406	-0.000794032	6.30487e-07	5.02239	0.365452	-0.000748456	5.60186e-07
		6.9	0.369	5.75575e-05	1.91487	0.381778	-0.0127784	0.000163287	3.12597	0.370974	-0.00197439	3.89824e-06	0.999294	0.369429	0.000429226	1.84235e-07	3.12439	0.371122	0.0021223	4.50415e-06
		7	0.3694	6.37868e-05	1.94837	0.38106	-0.0116599	0.000135952	3.61888	0.368923	0.000477428	2.27937e-07	0.999284	0.36796	-0.00144034	2.07457e-06	3.63613	0.36901	-0.000389589	1.5178e-07
		7	0.3708	8.81095e-05	1.94837	0.38106	-0.0102599	0.000105265	3.61888	0.368923	0.00187743	3.52473e-06	0.999284	0.36796	-0.00284034	8.06752e-06	3.63613	0.36901	-0.00178959	3.20263e-06
		7.1	0.3625	1.18084e-06	1.98261	0.380351	-0.0178509	0.000318654	4.21451	0.367084	-0.00458358	2.10092e-05	0.999274	0.366621	0.00412081	1.69811e-05	4.26116	0.367119	0.00461916	2.13367e-05
		7.2	0.3617	8.21778e-08	2.01757	0.379652	-0.0179516	0.000322259	4.93196	0.365458	-0.00375823	1.41243e-05	0.999264	0.365406	0.00370597	1.37342e-05	5.02239	0.365452	0.00375154	1.40741e-05
		7.3	0.3612	4.55111e-08	2.05328	0.378962	-0.0177621	0.000315493	5.7935	0.364038	-0.00283838	8.05639e-06	0.999254	0.364306	0.00310617	9.64831e-06	5.94698	0.364	0.00280024	7.84135e-06
		7.3	0.3575	1.53142e-05	2.05328	0.378962	-0.0214621	0.000460623	5.7935	0.364038	-0.00653838	4.27504e-05	0.999254	0.364306	0.00680617	4.6324e-05	5.94698	0.364	0.00650024	4.22531e-05
		7.4	0.3572	1.77522e-05	2.08972	0.378283	-0.0210827	0.000444479	6.8251	0.36281	-0.00560985	3.14704e-05	0.999243	0.363311	0.00611143	3.73495e-05	7.06698	0.362751	0.00555082	3.08116e-05
		7.3	0.3584	9.08018e-06	2.05328	0.378962	-0.0205621	0.000422801	5.7935	0.364038	-0.00563838	3.17913e-05	0.999254	0.364306	0.00590617	3.48829e-05	5.94698	0.364	0.00560024	3.13627e-05
		7.3	0.3586	7.91484e-06	2.05328	0.378962	-0.0203621	0.000414616	5.7935	0.364038	-0.00543838	2.95759e-05	0.999254	0.364306	0.00570617	3.25604e-05	5.94698	0.364	0.00540024	2.91626e-05
		7.3	0.3576	1.45415e-05	2.05328	0.378962	-0.0213621	0.000456341	5.7935	0.364038	-0.00643838	4.14527e-05	0.999254	0.364306	0.00670617	4.49727e-05	5.94698	0.364	0.00640024	4.09631e-05
		7.3	0.358	1.16508e-05	2.05328	0.378962	-0.0209621	0.000439411	5.7935	0.364038	-0.00603838	3.6462e-05	0.999254	0.364306	0.00630617	3.97678e-05	5.94698	0.364	0.00600024	3.60029e-05
		7.4	0.3573	1.69195e-05	2.08972	0.378283	-0.0209827	0.000440273	6.8251	0.36281	-0.00550985	3.03584e-05	0.999243	0.363311	0.00601143	3.61372e-05	7.06698	0.362751	0.00545082	2.97115e-05
		7.4	0.3572	1.77522e-05	2.08972	0.378283	-0.0210827	0.000444479	6.8251	0.36281	-0.00560985	3.14704e-05	0.999243	0.363311	0.00611143	3.73495e-05	7.06698	0.362751	0.00555082	3.08116e-05
		7.5	0.3567	2.22155e-05	2.12691	0.377613	-0.0209133	0.000437366	8.05691	0.361755	-0.005055	2.5553e-05	0.999233	0.362412	0.00571152	3.26215e-05	8.42021	0.361685	0.00498464	2.48466e-05
		7.5	0.3567	2.22155e-05	2.12691	0.377613	-0.0209133	0.000437366	8.05691	0.361755	-0.005055	2.5553e-05	0.999233	0.362412	0.00571152	3.26215e-05	8.42021	0.361685	0.00498464	2.48466e-05
		7.5	0.3565	2.41408e-05	2.12691	0.377613	-0.0211133	0.000445772	8.05691	0.361755	-0.005255	2.7615e-05	0.999233	0.362412	0.00591152	3.49461e-05	8.42021	0.361685	0.00518464	2.68805e-05
		7.5	0.3572	1.77522e-05	2.12691	0.377613	-0.0204133	0.000416703	8.05691	0.361755	-0.004555	2.0748e-05	0.999233	0.362412	0.00521152	2.71599e-05	8.42021	0.361685	0.00448464	2.0112e-05
		7.4	0.3569	2.03702e-05	2.08972	0.378283	-0.0213827	0.000457219	6.8251	0.36281	-0.00590985	3.49263e-05	0.999243	0.363311	0.00641143	4.11064e-05	7.06698	0.362751	0.00585082	3.42321e-05
		7.4	0.3571	1.86048e-05	2.08972	0.378283	-0.0211827	0.000448706	6.8251	0.36281	-0.00570985	3.26023e-05	0.999243	0.363311	0.00621143	3.85818e-05	7.06698	0.362751	0.00565082	3.19318e-05
		7.4	0.3571	1.86048e-05	2.08972	0.378283	-0.0211827	0.000448706	6.8251	0.36281	-0.00570985	3.26023e-05	0.999243	0.363311	0.00621143	3.85818e-05	7.06698	0.362751	0.00565082	3.19318e-05
		7.3	0.3579	1.23435e-05	2.05328	0.378962	-0.0210621	0.000443613	5.7935	0.364038	-0.00613838	3.76797e-05	0.999254	0.364306	0.00640617	4.1039e-05	5.94698	0.364	0.00610024	3.72129e-05
		7.2	0.3593	4.46618e-06	2.01757	0.379652	-0.0203516	0.000414187	4.93196	0.365458	-0.00615823	3.79238e-05	0.999264	0.365406	0.00610597	3.72828e-05	5.02239	0.365452	0.00615154	3.78415e-05
		7.2	0.3599	2.29018e-06	2.01757	0.379652	-0.0197516	0.000390125	4.93196	0.365458	-0.00555823	3.0894e-05	0.999264	0.365406	0.00550597	3.03157e-05	5.02239	0.365452	0.00555154	3.08196e-05
		7.2	0.3599	2.29018e-06	2.01757	0.379652	-0.0197516	0.000390125	4.93196	0.365458	-0.00555823	3.0894e-05	0.999264	0.365406	0.00550597	3.03157e-05	5.02239	0.365452	0.00555154	3.08196e-05
		7.2	0.3613	1.28444e-08	2.01757	0.379652	-0.0183516	0.00033678	4.93196	0.365458	-0.00415823	1.72909e-05	0.999264	0.365406	0.00410597	1.6859e-05	5.02239	0.365452	0.00415154	1.72353e-05
		7.2	0.3602	1.47218e-06	2.01757	0.379652	-0.0194516	0.000378364	4.93196	0.365458	-0.00525823	2.7649e-05	0.999264	0.365406	0.00520597	2.71021e-05	5.02239	0.365452	0.00525154	2.75787e-05
		7.2	0.3595	3.66084e-06	2.01757	0.379652	-0.0201516	0.000406086	4.93196	0.365458	-0.00595823	3.55005e-05	0.999264	0.365406	0.00590597	3.48805e-05	5.02239	0.365452	0.00595154	3.54209e-05
		7.3	0.3589	6.31684e-06	2.05328	0.378962	-0.0200621	0.000402489	5.7935	0.364038	-0.00513838	2.64029e-05	0.999254	0.364306	0.00540617	2.92267e-05	5.94698	0.364	0.00510024	2.60125e-05
		7.3	0.3573	1.69195e-05	2.05328	0.378962	-0.0216621	0.000469248	5.7935	0.364038	-0.00673838	4.54057e-05	0.999254	0.364306	0.00700617	4.90865e-05	5.94698	0.364	0.00670024	4.48932e-05
		7.4	0.357	1.94775e-05	2.08972	0.378283	-0.0212827	0.000452952	6.8251	0.36281	-0.00580985	3.37543e-05	0.999243	0.363311	0.00631143	3.98341e-05	7.06698	0.362751	0.00575082	3.3072e-05
		7.4	0.3566	2.31682e-05	2.08972	0.378283	-0.0216827	0.000470138	6.8251	0.36281	-0.00620985	3.85622e-05	0.999243	0.363311	0.00671143	4.50432e-05	7.06698	0.362751	0.00615082	3.78326e-05
		7.5	0.3565	2.41408e-05	2.12691	0.377613	-0.0211133	0.000445772	8.05691	0.361755	-0.005255	2.7615e-05	0.999233	0.362412	0.00591152	3.49461e-05	8.42021	0.361685	0.00518464	2.68805e-05
		7.5	0.3567	2.22155e-05	2.12691	0.377613	-0.0209133	0.000437366	8.05691	0.361755	-0.005055	2.5553e-05	0.999233	0.362412	0.00571152	3.26215e-05	8.42021	0.361685	0.00498464	2.48466e-05
		7.4	0.3568	2.12828e-05	2.08972	0.378283	-0.0214827	0.000461505	6.8251	0.36281	-0.00600985	3.61182e-05	0.999243	0.363311	0.00651143	4.23987e-05	7.06698	0.362751	0.00595082	3.54123e-05
		0		0.00724391	1	0.42		0.0428645	1	0.403		0.00394286	1	0.397208		0.00422466	1	0.403		0.00392743
		1			1.00732	0.419419		SSE	1	0.403		SSE	0.999898	0.397168		SSE	1	0.403		SSE
		1.8		0.00405291	1.0318	0.417534		0.0154317	1	0.403		0.00468026	0.999816	0.397135		0.00484462	1	0.403		0.00467109
		2.5			1.07229	0.414607		RMSE	1	0.403		RMSE	0.999744	0.397106		RMSE	1	0.403		RMSE
		3.2			1.134	0.410547			1.00002	0.402999			0.999672	0.397077			1.00002	0.402999
		3.5			1.16765	0.408514		0.0154317	1.00008	0.402996		0.00468026	0.999642	0.397061		0.00484462	1.00008	0.402996		0.00467109
		4			1.23409	0.404825			1.00063	0.402971			0.999591	0.397011			1.0006	0.402972
		4.3			1.28048	0.402476			1.00185	0.402913			0.99956	0.396932			1.00176	0.402917
		4.7			1.35033	0.399245			1.00703	0.402671			0.999519	0.396634			1.0067	0.402688
		5			1.40894	0.39678			1.01779	0.402177			0.999488	0.396052			1.01695	0.402219
		5.2			1.45107	0.395132			1.03202	0.401539			0.999468	0.39532			1.03052	0.401612
		5.4			1.4957	0.393487			1.05636	0.400488			0.999447	0.394145			1.05375	0.400608
		5.6			1.54288	0.391851			1.09711	0.398832			0.999427	0.392361			1.09275	0.399021
		5.8			1.59266	0.39023			1.16402	0.396365			0.999407	0.389837			1.15701	0.396638
		6			1.64508	0.38863			1.27182	0.392936			0.999386	0.386561			1.26108	0.393294
		6.1			1.67229	0.387838			1.34752	0.390856			0.999376	0.384688			1.33454	0.391247
		6.2			1.70019	0.387054			1.44232	0.388559			0.999366	0.382705			1.42695	0.388972
		6.3			1.72876	0.386276			1.5605	0.386086			0.999356	0.380661			1.54276	0.386506
		6.4			1.75803	0.385506			1.7072	0.383493			0.999345	0.378602			1.68738	0.383901
		6.5			1.78799	0.384743			1.88851	0.380845			0.999335	0.376576			1.86736	0.381223
		6.6			1.81864	0.383989			2.11168	0.37821			0.999325	0.374621			2.09058	0.378543
		6.7			1.85001	0.383243			2.38529	0.375652			0.999315	0.372766			2.36653	0.375928
		6.8			1.88208	0.382506			2.71942	0.373226			0.999305	0.371032			2.7066	0.373439
		6.9			1.91487	0.381778			3.12597	0.370974			0.999294	0.369429			3.12439	0.371122
		7			1.94837	0.38106			3.61888	0.368923			0.999284	0.36796			3.63613	0.36901
		7.1			1.98261	0.380351			4.21451	0.367084			0.999274	0.366621			4.26116	0.367119
		7.2			2.01757	0.379652			4.93196	0.365458			0.999264	0.365406			5.02239	0.365452
		7.3			2.05328	0.378962			5.7935	0.364038			0.999254	0.364306			5.94698	0.364
		7.4			2.08972	0.378283			6.8251	0.36281			0.999243	0.363311			7.06698	0.362751
		7.5			2.12691	0.377613			8.05691	0.361755			0.999233	0.362412			8.42021	0.361685
		7.6			2.16485	0.376954			9.52391	0.360855			0.999223	0.361597			10.0511	0.360781
		7.7			2.20354	0.376305			11.2666	0.36009			0.999213	0.360857			12.0118	0.36002
		7.8			2.243	0.375667			13.3317	0.359443			0.999203	0.360185			14.3634	0.359381
		7.9			2.28322	0.375038			15.7732	0.358896			0.999192	0.359573			17.1772	0.358846
		8			2.32422	0.37442			18.6533	0.358435			0.999182	0.359014			20.5365	0.3584
		8.1			2.36599	0.373812			22.0434	0.358047			0.999172	0.358502			24.5381	0.358027
		8.2			2.40854	0.373215			26.0253	0.35772			0.999162	0.358031			29.2947	0.357717
		8.3			2.45188	0.372628			30.693	0.357445			0.999152	0.357598			34.9366	0.357459
		8.4			2.49601	0.372051			36.1536	0.357213			0.999141	0.357198			41.615	0.357243
		8.5			2.54093	0.371485			42.5297	0.357018			0.999131	0.356828			49.5044	0.357064
		8.6			2.58665	0.370928			49.961	0.356853			0.999121	0.356484			58.8061	0.356914
		8.7			2.63318	0.370382			58.6063	0.356714			0.999111	0.356165			69.7521	0.356789
		8.8			2.68051	0.369845			68.6462	0.356596			0.999101	0.355867			82.6088	0.356684
		8.9			2.72866	0.369318			80.2857	0.356497			0.99909	0.355588			97.6823	0.356597
		9			2.77763	0.368802			93.7569	0.356413			0.99908	0.355327			115.323	0.356523
		10			3.31332	0.364145			407.491	0.356026			0.998978	0.353408			556.261	0.356201
		11			3.93573	0.360327			1545.69	0.355941			0.998877	0.352227			2320.46	0.356137
		12			4.64912	0.357208			5224.56	0.355919			0.998775	0.351418			8555.91	0.356122
		13			5.45752	0.354659			16021	0.355913			0.998673	0.350824			28422.5	0.356118
		15			7.37475	0.350848			118782	0.355911			0.99847	0.349995			243146	0.356117
		40			75.0261	0.341066			1.09222e+11	0.35591			0.995954	0.346975			5.96207e+11	0.356117
		80			419.755	0.340191			1789493252430380	0.35591			0.992011	0.345059			1.95365e+16	0.356117
		100			732.535	0.340109			4.06884e+16	0.35591			0.990077	0.344267			5.55261e+17	0.356117
		150			2016.87	0.34004			1.18781e+19	0.35591			0.985345	0.342449			2.43145e+20	0.356117
		200			4139.18	0.340019			6.66638e+20	0.35591			0.980755	0.340755			1.81948e+22	0.356117
		250			7230.11	0.340011			1.51576e+22	0.35591			0.976298	0.33914			5.17127e+23	0.356117
		350			16766.1	0.340005			1.68431e+24	0.35591			0.967754	0.336087			8.04484e+25	0.356117
		500			40895	0.340002			2.48342e+26	0.35591			0.955767	0.331848			1.69452e+28	0.356117
		700			94838.5	0.340001			2.75958e+28	0.35591			0.941112	0.3267			2.63613e+30	0.356117
		1000			231333	0.34			4.06884e+30	0.35591			0.921457	0.319822			5.55261e+32	0.356117
